# Supplementary material for: PRODH safeguards human naive pluripotency by limiting mitochondrial oxidative phosphorylation and reactive oxygen species production
Source: EMBO Rep. 2024 Mar 13;25(4):22. doi: 10.1038/s44319-024-00110-z (PMC11014864; doi:10.1038/s44319-024-00110-z)
Supplement: Supplementary file 2 — Dataset EV1 [file 44319_2024_110_MOESM2_ESM.xlsx]

## Sheet: Legend
This file contains fold change data for amino acids and their derivatives of primed (H9P) versus naïve (H9N) H9 hESCs (related to Fig. EV2)

## Sheet: Metabolite fold change
NO.	Component Name	Mass Info	Retention Time	P-value	Fold change	H9N-1	H9N-2	H9N-3	H9P-1	H9P-2	H9P-3	QC-1	QC-2	QC-3
1	alanine/sarcosine	90.1 / 44.0	5.9114	0.0512533	0.509786	6.3083e+06	5.59239e+06	9.35826e+06	2.59293e+06	4.12456e+06	4.12002e+06	6.30233e+06	6.50084e+06	6.47786e+06
2	aminoadipic acid	162.0 / 98.0	6.67487	0.0174896	0.0769867	1.23354e+06	1.10207e+06	2.22485e+06	76467.2	39248.9	235378	851561	936488	996180
3	arginine	175.1 / 70.0	10.491	0.0256953	0.704866	1.91841e+08	1.91096e+08	2.41139e+08	1.34877e+08	1.56457e+08	1.48556e+08	2.4525e+08	2.18722e+08	2.17892e+08
4	asparagine	133.1 / 74.2	7.69249	0.0213422	0.511938	1.61173e+06	1.61559e+06	1.76089e+06	731710	552453	1.26949e+06	1.24964e+06	1.34101e+06	1.31609e+06
5	aspartate	134.0 / 74.1	8.96893	0.736214	0.922404	1.35567e+07	1.26157e+07	2.13112e+07	1.09228e+07	1.51068e+07	1.77696e+07	1.52033e+07	1.60759e+07	1.7763e+07
6	choline	104.1 / 60.0	2.2457	0.625386	1.32467	3.68386e+07	4.25638e+07	5.78564e+07	2.49475e+07	4.23534e+07	1.14522e+08	5.77063e+07	5.99871e+07	6.26948e+07
7	citrulline	176.1 / 159.2	8.20057	#DIV/0!	0.653078	169550	143986	323938	N/A	N/A	138773	138937	163035	168176
8	creatine	132.1 / 90.0	5.88474	0.119544	0.565696	7.51972e+06	6.39672e+06	1.06911e+07	2.13021e+06	5.61249e+06	6.17771e+06	7.08855e+06	7.36684e+06	8.2474e+06
9	creatinine	114.1 / 44.0	2.05336	0.23988	0.7156	397763	332573	482417	212423	431470	223953	430035	425547	443456
10	Cysteine	122.1 / 59.0	5.01433	0.0189778	0.399058	16557.6	22726.5	28176.4	10126.1	6666.14	10128.4	18563.5	13609.2	16998.1
11	Cystine	241.1 / 151.9	12.4738	0.702203	1.19263	43658	58232.3	18315.9	33182.6	32940.1	77239.2	28541.5	24292	27926.3
12	glutamate	148.1 / 84.1	7.54482	0.410277	0.681217	5.32141e+07	4.49693e+07	9.16177e+07	2.63668e+07	2.66389e+07	7.62902e+07	5.39504e+07	5.76257e+07	6.20415e+07
13	Glutamine	147.0 / 84.1	10.9994	0.00796957	0.311765	1.61813e+08	1.40593e+08	2.08558e+08	3.69094e+07	4.3814e+07	7.85769e+07	1.46113e+08	1.54204e+08	1.52816e+08
14	glycine	76.0 / 30.1	6.67275	0.416501	0.777179	337865	346639	531089	192607	294127	458001	386456	383865	381042
15	histidine	156.1 / 110.1	10.0778	0.134726	0.591301	1.51123e+08	1.32323e+08	2.1963e+08	6.14741e+07	8.88379e+07	1.47157e+08	1.59378e+08	1.64288e+08	1.69058e+08
16	hydroxyproline	132.1 / 67.9	5.99073	#DIV/0!	#DIV/0!	N/A	N/A	N/A	N/A	N/A	N/A	N/A	N/A	N/A
17	Isoleucine2	132.1 / 86.2	3.44839	0.099928	0.245494	3.98961e+07	2.16427e+07	7.62649e+07	6.38092e+06	1.26313e+07	1.48177e+07	2.88369e+07	2.78599e+07	2.82758e+07
18	leucine	132.1 / 86.2	3.16487	0.0842212	0.467728	3.32023e+07	4.01711e+07	6.65531e+07	2.42051e+07	1.42926e+07	2.69497e+07	3.80652e+07	3.46437e+07	3.51699e+07
19	lysine	147.1 / 84.0	10.9938	0.00894054	0.314491	1.60397e+08	1.47325e+08	2.15759e+08	3.69512e+07	4.54558e+07	8.22228e+07	1.50122e+08	1.61088e+08	1.59789e+08
20	methionine	150.1 / 133.0	3.80544	0.00376569	0.393284	4.82296e+06	5.41398e+06	5.44584e+06	1.34688e+06	1.84096e+06	2.97995e+06	5.11058e+06	5.01909e+06	5.26412e+06
21	ornithine	133.1 / 70.1	11.1692	0.0872738	2.0709	2.9495e+06	2.3544e+06	4.736e+06	4.49565e+06	6.882e+06	9.41403e+06	4.85449e+06	5.36759e+06	5.21439e+06
22	phenylalanine	166.1 / 103.1	3.06784	0.0901756	0.369527	1.41316e+07	1.03886e+07	2.47923e+07	4.15111e+06	4.48745e+06	9.58369e+06	1.19269e+07	1.18498e+07	1.34815e+07
23	proline	116.1 / 70.1	4.42446	0.765866	0.940028	6.90035e+06	6.93372e+06	1.02586e+07	6.02907e+06	7.12873e+06	9.48998e+06	8.08673e+06	8.5813e+06	8.62593e+06
24	putrescine	89.0 / 72.0	9.8315	0.256632	0.482708	1.24756e+07	1.13515e+07	1.53662e+07	1.56724e+06	1.11019e+06	1.62415e+07	1.18294e+07	1.25189e+07	1.30119e+07
25	serine	106.0 / 60.0	7.48198	0.258717	0.641254	2.50545e+06	2.07462e+06	3.97011e+06	1.23914e+06	1.36978e+06	2.87392e+06	2.50713e+06	2.63993e+06	2.67194e+06
26	spermidine	146.2 / 72.2	12.6204	0.445667	1.42448	3.14298e+07	2.92794e+07	3.62418e+07	3.27366e+07	2.7283e+07	7.80847e+07	4.11037e+07	3.6664e+07	3.79439e+07
27	taurine	126.0 / 44.1	4.5274	#DIV/0!	#DIV/0!	N/A	N/A	N/A	N/A	N/A	N/A	N/A	N/A	N/A
28	threonine	120.0 / 74.0	6.41447	0.0294559	0.329139	1.10413e+07	8.62714e+06	1.66739e+07	3.15227e+06	3.74671e+06	5.06266e+06	8.36579e+06	8.48136e+06	9.36384e+06
29	tryptophan	205.1 / 146.3	3.092	0.0243325	0.291922	3.46166e+07	4.21643e+07	6.09253e+07	8.88574e+06	8.15985e+06	2.31539e+07	3.33503e+07	3.65715e+07	3.99036e+07
30	tyrosine	182.1 / 136.1	4.46724	0.0259795	0.498306	803454	886924	1.23837e+06	427777	448775	582862	932986	890201	878397
31	valine	118.1 / 72.1	4.29512	0.00835147	0.355326	2.32818e+06	2.20297e+06	3.12866e+06	679688	786979	1.25506e+06	2.19354e+06	2.21578e+06	1.99434e+06
32	P5C	114.0 / 68.0	4.61664	#DIV/0!	#DIV/0!	190048	201416	181150	N/A	N/A	N/A	204872	198432	145130
