# Supplementary material for: PRODH safeguards human naive pluripotency by limiting mitochondrial oxidative phosphorylation and reactive oxygen species production
Source: EMBO Rep. 2024 Mar 13;25(4):22. doi: 10.1038/s44319-024-00110-z (PMC11014864; doi:10.1038/s44319-024-00110-z)
Supplement: Supplementary file 3 — Dataset EV2 [file 44319_2024_110_MOESM3_ESM.xlsx]

## Sheet: Legend
Metabolite ratios in H9P-shPRODH versus H9P-PLKO.1 hESCs from untargeted metabolomics (related to Fig. EV3A)

## Sheet: Metabolite ratio
ID	MZ	RT	Metabolite	Formula	HMDB	Superclass	Class	KEGG	Level1	Level2	Level3	Pathway	H9PPLKO1_1	H9PPLKO1_2	H9PPLKO1_3	H9PPLKO1_4	H9PPLKO1_5	H9PPLKO1_6	H9PshPRODH_1	H9PshPRODH_2	H9PshPRODH_3	H9PshPRODH_4	H9PshPRODH_5	H9PshPRODH_6	ratio	t.test_p.value	regulated
pos-3.21_165.07875	165.079	3.21	l-phenylalanine	C9H11NO2	HMDB0000159	Organic acids and derivatives	Carboxylic acids and derivatives	C00079	Metabolism|Metabolism|Metabolism|Metabolism|Metabolism|Metabolism|Genetic Information Processing|Metabolism|Metabolism|Metabolism|Metabolism|Metabolism|Metabolism|Metabolism|Metabolism|Metabolism|Metabolism|Environmental Information Processing|Organismal Systems|Organismal Systems|Human Diseases	Amino acid metabolism|Amino acid metabolism|Metabolism of other amino acids|Biosynthesis of other secondary metabolites|Biosynthesis of other secondary metabolites|Biosynthesis of other secondary metabolites|Translation|Biosynthesis of other secondary metabolites|Chemical structure transformation maps|Chemical structure transformation maps|Chemical structure transformation maps|Chemical structure…	Phenylalanine metabolism|Phenylalanine, tyrosine and tryptophan biosynthesis|Cyanoamino acid metabolism|Phenylpropanoid biosynthesis|Tropane, piperidine and pyridine alkaloid biosynthesis|Glucosinolate biosynthesis|Aminoacyl-tRNA biosynthesis|Biosynthesis of various secondary metabolites - part 2|Biosynthesis of plant secondary metabolites|Biosynthesis of phenylpropanoids|Biosynthesis of alkaloid…	map00360|map00400|map00460|map00940|map00960|map00966|map00970|map00998|map01060|map01061|map01063|map01064|map01070|map01100|map01110|map01210|map01230|map02010|map04974|map04978|map05230	8.28363e+08	7.99196e+08	8.77253e+08	6.27625e+08	8.59251e+08	7.6919e+08	7.47247e+08	9.40372e+08	9.32596e+08	1.20662e+09	1.15872e+09	1.20044e+09	1.29934	0.0241968	none
pos-1.421_136.03826	136.038	1.421	hypoxanthine	C5H4N4O	HMDB0000157	Organoheterocyclic compounds	Imidazopyrimidines	C00262	Metabolism|Metabolism	Nucleotide metabolism|Global and overview maps	Purine metabolism|Metabolic pathways	map00230|map01100	4.81368e+08	4.82312e+08	5.46767e+08	4.89138e+08	5.46543e+08	6.47005e+08	6.68663e+08	8.04601e+08	7.69506e+08	8.64028e+08	7.0987e+08	8.89569e+08	1.47386	0.000141495	none
pos-1.367_149.05078	149.051	1.367	l-(-)-methionine	C5H11NO2S	HMDB0000696	Organic acids and derivatives	Carboxylic acids and derivatives	C00073	Metabolism|Metabolism|Genetic Information Processing|Metabolism|Metabolism|Metabolism|Metabolism|Metabolism|Metabolism|Metabolism|Human Diseases|Organismal Systems|Organismal Systems|Human Diseases	Amino acid metabolism|Biosynthesis of other secondary metabolites|Translation|Chemical structure transformation maps|Chemical structure transformation maps|Global and overview maps|Global and overview maps|Global and overview maps|Global and overview maps|Global and overview maps|Drug resistance: antineoplastic|Digestive system|Digestive system|Cancer: overview	Cysteine and methionine metabolism|Glucosinolate biosynthesis|Aminoacyl-tRNA biosynthesis|Biosynthesis of plant secondary metabolites|Biosynthesis of plant hormones|Metabolic pathways|Biosynthesis of secondary metabolites|2-Oxocarboxylic acid metabolism|Biosynthesis of amino acids|Biosynthesis of cofactors|Antifolate resistance|Protein digestion and absorption|Mineral absorption|Central carbon me…	map00270|map00966|map00970|map01060|map01070|map01100|map01110|map01210|map01230|map01240|map01523|map04974|map04978|map05230	1.7644e+08	1.61854e+08	1.8186e+08	1.19513e+08	1.59734e+08	1.86022e+08	1.74809e+08	1.92166e+08	1.87031e+08	2.34456e+08	1.94565e+08	2.83875e+08	1.28564	0.0321472	none
neg-10.68_97.96719	97.9672	10.68	sulfate	H2O4S	HMDB0001448	Homogeneous non-metal compounds	Non-metal oxoanionic compounds	C00059	Metabolism|Metabolism|Metabolism|Metabolism|Metabolism|Metabolism|Metabolism|Environmental Information Processing|Cellular Processes	Nucleotide metabolism|Biosynthesis of other secondary metabolites|Amino acid metabolism|Energy metabolism|Global and overview maps|Global and overview maps|Global and overview maps|Membrane transport|Cellular community - prokaryotes	Purine metabolism|Monobactam biosynthesis|Cysteine and methionine metabolism|Sulfur metabolism|Metabolic pathways|Biosynthesis of secondary metabolites|Microbial metabolism in diverse environments|ABC transporters|Quorum sensing	map00230|map00261|map00270|map00920|map01100|map01110|map01120|map02010|map02024	1.66803e+08	1.68513e+08	1.69751e+08	1.85414e+08	1.61498e+08	2.29903e+08	1.57044e+08	1.42153e+08	1.75528e+08	1.50068e+08	1.50931e+08	1.47217e+08	0.853089	0.037163	none
pos-1.457_112.02711	112.027	1.457	uracil	C4H4N2O2	HMDB0000300	Organoheterocyclic compounds	Diazines	C00106	Metabolism|Metabolism|Metabolism|Metabolism	Nucleotide metabolism|Metabolism of other amino acids|Metabolism of cofactors and vitamins|Global and overview maps	Pyrimidine metabolism|beta-Alanine metabolism|Pantothenate and CoA biosynthesis|Metabolic pathways	map00240|map00410|map00770|map01100	1.35145e+08	2.15641e+08	3.32066e+08	2.51308e+08	6.96977e+07	7.84519e+07	9.30919e+07	9.12539e+07	4.02147e+08	5.24675e+07	3.614e+07	8.20648e+07	0.699583	0.237072	none
pos-4.732_299.2817	299.282	4.732	d-sphingosine	C18H37NO2	HMDB0000252	Organic nitrogen compounds	Organonitrogen compounds	C00319	Metabolism|Metabolism|Environmental Information Processing|Cellular Processes|Cellular Processes	Lipid metabolism|Global and overview maps|Signal transduction|Cell growth and death|Cell growth and death	Sphingolipid metabolism|Metabolic pathways|Sphingolipid signaling pathway|Apoptosis|Necroptosis	map00600|map01100|map04071|map04210|map04217	1.00187e+08	1.31777e+08	1.19539e+08	1.25004e+08	1.68176e+08	1.38498e+08	1.19473e+08	1.54893e+08	1.36631e+08	1.59536e+08	1.55175e+08	1.32896e+08	1.0963	0.26967	none
neg-1.134_90.03154	90.0315	1.134	l-(+)-lactic acid	C3H6O3	HMDB0000190	Organic acids and derivatives	Hydroxy acids and derivatives	C00186	Metabolism|Metabolism|Metabolism|Metabolism|Metabolism|Metabolism|Metabolism|Metabolism|Environmental Information Processing|Environmental Information Processing|Organismal Systems|Human Diseases	Carbohydrate metabolism|Carbohydrate metabolism|Carbohydrate metabolism|Carbohydrate metabolism|Xenobiotics biodegradation and metabolism|Global and overview maps|Global and overview maps|Global and overview maps|Signal transduction|Signal transduction|Endocrine system|Cancer: overview	Glycolysis / Gluconeogenesis|Fructose and mannose metabolism|Pyruvate metabolism|Propanoate metabolism|Styrene degradation|Metabolic pathways|Biosynthesis of secondary metabolites|Microbial metabolism in diverse environments|cAMP signaling pathway|HIF-1 signaling pathway|Glucagon signaling pathway|Central carbon metabolism in cancer	map00010|map00051|map00620|map00640|map00643|map01100|map01110|map01120|map04024|map04066|map04922|map05230	7.84822e+07	8.74377e+07	1.36273e+08	9.03645e+07	1.58979e+08	1.66394e+08	1.56883e+08	1.80877e+08	1.48806e+08	1.52151e+08	1.0441e+08	1.49292e+08	1.24304	0.145236	none
neg-0.848_147.05287	147.053	0.848	l-glutamic acid	C5H9NO4	HMDB0000148	Organic acids and derivatives	Carboxylic acids and derivatives	C00025	Metabolism|Metabolism|Metabolism|Metabolism|Metabolism|Metabolism|Metabolism|Metabolism|Metabolism|Metabolism|Metabolism|Metabolism|Metabolism|Metabolism|Genetic Information Processing|Metabolism|Metabolism|Metabolism|Metabolism|Metabolism|Metabolism|Metabolism|Metabolism|Metabolism|Metabolism|Environmental Information Processing|Environmental Information Processing|Environmental Information Proc…	Amino acid metabolism|Amino acid metabolism|Amino acid metabolism|Biosynthesis of other secondary metabolites|Amino acid metabolism|Metabolism of other amino acids|Metabolism of other amino acids|Metabolism of other amino acids|Biosynthesis of other secondary metabolites|Carbohydrate metabolism|Carbohydrate metabolism|Carbohydrate metabolism|Metabolism of cofactors and vitamins|Energy metabolism|…	Arginine biosynthesis|Alanine, aspartate and glutamate metabolism|Arginine and proline metabolism|Carbapenem biosynthesis|Histidine metabolism|Taurine and hypotaurine metabolism|D-Glutamine and D-glutamate metabolism|Glutathione metabolism|Neomycin, kanamycin and gentamicin biosynthesis|Glyoxylate and dicarboxylate metabolism|Butanoate metabolism|C5-Branched dibasic acid metabolism|Porphyrin and …	map00220|map00250|map00330|map00332|map00340|map00430|map00471|map00480|map00524|map00630|map00650|map00660|map00860|map00910|map00970|map00997|map01060|map01064|map01100|map01110|map01120|map01200|map01210|map01230|map01240|map02010|map02020|map04068|map04072|map04080|map04216|map04540|map04713|map04720|map04721|map04723|map04724|map04727|map04730|map04742|map04964|map04974|map05014|map05016|map…	5.8944e+07	6.7807e+07	9.48613e+07	6.45602e+07	8.48078e+07	1.06452e+08	1.11763e+08	1.18013e+08	1.0125e+08	1.23683e+08	8.41383e+07	1.26659e+08	1.39393	0.0152168	none
neg-1.879_268.08062	268.081	1.879	inosine	C10H12N4O5	HMDB0000195	Nucleosides, nucleotides, and analogues	Purine nucleosides	C00294	Metabolism|Metabolism|Environmental Information Processing	Nucleotide metabolism|Global and overview maps|Membrane transport	Purine metabolism|Metabolic pathways|ABC transporters	map00230|map01100|map02010	5.29888e+07	6.22241e+07	4.60201e+07	8.59349e+07	5.82311e+07	7.59198e+07	1.0858e+08	1.39932e+08	7.57469e+07	6.59391e+07	8.1054e+07	1.4518e+08	1.61658	0.022008	up
pos-0.976_155.06922	155.069	0.976	l-histidine	C6H9N3O2	HMDB0000177	Organic acids and derivatives	Carboxylic acids and derivatives	C00135	Metabolism|Metabolism|Metabolism|Genetic Information Processing|Metabolism|Metabolism|Metabolism|Metabolism|Metabolism|Environmental Information Processing|Organismal Systems|Human Diseases	Amino acid metabolism|Biosynthesis of other secondary metabolites|Metabolism of other amino acids|Translation|Chemical structure transformation maps|Chemical structure transformation maps|Global and overview maps|Global and overview maps|Global and overview maps|Membrane transport|Digestive system|Cancer: overview	Histidine metabolism|Staurosporine biosynthesis|beta-Alanine metabolism|Aminoacyl-tRNA biosynthesis|Biosynthesis of plant secondary metabolites|Biosynthesis of alkaloids derived from histidine and purine|Metabolic pathways|Biosynthesis of secondary metabolites|Biosynthesis of amino acids|ABC transporters|Protein digestion and absorption|Central carbon metabolism in cancer	map00340|map00404|map00410|map00970|map01060|map01065|map01100|map01110|map01230|map02010|map04974|map05230	8.51716e+07	3.59979e+07	8.28723e+07	5.58397e+07	3.17626e+07	9.41099e+07	6.25934e+07	3.98623e+07	6.80191e+07	7.54555e+07	6.44625e+07	9.62096e+07	1.05405	0.653871	none
pos-1.514_129.07884	129.079	1.514	pipecolic acid	C6H11NO2	HMDB0000070	Organic acids and derivatives	Carboxylic acids and derivatives	C00408	Metabolism|Metabolism|Metabolism|Metabolism|Metabolism|Metabolism	Amino acid metabolism|Biosynthesis of other secondary metabolites|Chemical structure transformation maps|Chemical structure transformation maps|Global and overview maps|Global and overview maps	Lysine degradation|Tropane, piperidine and pyridine alkaloid biosynthesis|Biosynthesis of plant secondary metabolites|Biosynthesis of alkaloids derived from ornithine, lysine and nicotinic acid|Metabolic pathways|Biosynthesis of secondary metabolites	map00310|map00960|map01060|map01064|map01100|map01110	4.97126e+07	5.20081e+07	5.36051e+07	9.75327e+07	4.71822e+07	6.28755e+07	8.93518e+07	8.8655e+07	5.44912e+07	4.79923e+07	4.69374e+07	4.616e+07	1.02941	0.913912	none
pos-7.069_509.38358	509.384	7.069	lysopc(o-18:0/0:0)	C26H56NO6P	HMDB0011149	Lipids and lipid-like molecules	Glycerophospholipids	C04317	Metabolism|Metabolism	Lipid metabolism|Global and overview maps	Ether lipid metabolism|Metabolic pathways	map00565|map01100	4.5874e+07	3.55151e+07	2.69856e+07	3.64198e+07	3.58035e+07	3.66495e+07	7.15981e+07	7.91661e+07	7.38917e+07	7.76441e+07	8.96317e+07	9.91558e+07	2.2605	4.33122e-06	up
pos-1.826_151.04913	151.049	1.826	guanine	C5H5N5O	HMDB0000132	Organoheterocyclic compounds	Imidazopyrimidines	C00242	Metabolism|Metabolism	Nucleotide metabolism|Global and overview maps	Purine metabolism|Metabolic pathways	map00230|map01100	4.54854e+07	4.03602e+07	3.52574e+07	4.14649e+07	3.01016e+07	3.63037e+07	5.80319e+07	8.06392e+07	5.56221e+07	5.96502e+07	8.20264e+07	1.23369e+08	2.00608	0.00183549	up
pos-6.244_507.36819	507.368	6.244	lysopc(p-18:0/0:0)	C26H54NO6P	HMDB0013122	Lipids and lipid-like molecules	Glycerophospholipids	C04230	Metabolism|Human Diseases	Lipid metabolism|Cancer: overview	Glycerophospholipid metabolism|Choline metabolism in cancer	map00564|map05231	3.34513e+07	3.60073e+07	2.6041e+07	3.68638e+07	3.55578e+07	3.48849e+07	5.61526e+07	7.5708e+07	7.02518e+07	7.91963e+07	9.33653e+07	9.81332e+07	2.33133	1.90701e-05	up
pos-0.918_130.11045	130.11	0.918	n-acetylputrescine	C6H14N2O	HMDB0002064	Organic acids and derivatives	Carboximidic acids and derivatives	C02714	Metabolism|Metabolism	Amino acid metabolism|Global and overview maps	Arginine and proline metabolism|Metabolic pathways	map00330|map01100	3.8614e+07	3.53794e+07	2.22616e+07	8.91073e+07	8.80412e+07	2.05927e+07	2.49595e+07	5.33996e+07	6.7837e+07	8.49177e+07	6.14508e+07	1.61059e+07	1.04991	0.849141	none
pos-4.281_131.05801	131.058	4.281	2-oxo-5-amino-pentanoic acid	C5H9NO3	HMDB0006272	Organic acids and derivatives	Keto acids and derivatives	C01110	Metabolism|Metabolism|Metabolism	Amino acid metabolism|Metabolism of other amino acids|Global and overview maps	Arginine and proline metabolism|D-Arginine and D-ornithine metabolism|Metabolic pathways	map00330|map00472|map01100	4.52978e+07	4.56456e+07	4.80066e+07	4.4265e+07	4.31491e+07	5.34338e+07	4.3045e+07	4.0387e+07	4.8271e+07	4.16296e+07	4.19944e+07	3.86103e+07	0.907574	0.0519325	none
pos-3.314_219.1106	219.111	3.314	pantothenic acid	C9H17NO5	HMDB0000210	Organic oxygen compounds	Organooxygen compounds	C00864	Metabolism|Metabolism|Metabolism|Metabolism|Metabolism|Organismal Systems	Metabolism of other amino acids|Metabolism of cofactors and vitamins|Global and overview maps|Global and overview maps|Global and overview maps|Digestive system	beta-Alanine metabolism|Pantothenate and CoA biosynthesis|Metabolic pathways|Biosynthesis of secondary metabolites|Biosynthesis of cofactors|Vitamin digestion and absorption	map00410|map00770|map01100|map01110|map01240|map04977	2.05531e+07	2.24975e+07	1.32614e+07	2.54659e+07	3.10276e+07	3.20942e+07	4.73491e+07	8.16227e+07	5.06888e+07	6.09526e+07	6.54258e+07	5.38264e+07	2.48355	0.000279765	up
pos-3.38_115.06334	115.063	3.38	l-proline	C5H9NO2	HMDB0000162	Organic acids and derivatives	Carboxylic acids and derivatives	C00148	Metabolism|Metabolism|Metabolism|Metabolism|Metabolism|Genetic Information Processing|Metabolism|Metabolism|Metabolism|Environmental Information Processing|Organismal Systems|Organismal Systems|Human Diseases	Amino acid metabolism|Biosynthesis of other secondary metabolites|Biosynthesis of other secondary metabolites|Biosynthesis of other secondary metabolites|Biosynthesis of other secondary metabolites|Translation|Global and overview maps|Global and overview maps|Global and overview maps|Membrane transport|Digestive system|Digestive system|Cancer: overview	Arginine and proline metabolism|Carbapenem biosynthesis|Prodigiosin biosynthesis|Novobiocin biosynthesis|Staurosporine biosynthesis|Aminoacyl-tRNA biosynthesis|Metabolic pathways|Biosynthesis of secondary metabolites|Biosynthesis of amino acids|ABC transporters|Protein digestion and absorption|Mineral absorption|Central carbon metabolism in cancer	map00330|map00332|map00333|map00401|map00404|map00970|map01100|map01110|map01230|map02010|map04974|map04978|map05230	3.07354e+07	4.87154e+07	3.35745e+07	4.62522e+07	3.09611e+07	3.87985e+07	2.86754e+07	3.08061e+07	3.48102e+07	3.27882e+07	3.26292e+07	9.08306e+07	1.09388	0.955505	none
neg-1.022_260.02949	260.029	1.022	d-mannose 6-phosphate	C6H13O9P	HMDB0001078	Organic oxygen compounds	Organooxygen compounds	C00275	Metabolism|Metabolism|Metabolism|Metabolism|Metabolism|Metabolism|Environmental Information Processing|Cellular Processes	Carbohydrate metabolism|Carbohydrate metabolism|Glycan biosynthesis and metabolism|Global and overview maps|Global and overview maps|Global and overview maps|Membrane transport|Transport and catabolism	Fructose and mannose metabolism|Amino sugar and nucleotide sugar metabolism|O-Antigen nucleotide sugar biosynthesis|Metabolic pathways|Biosynthesis of secondary metabolites|Biosynthesis of cofactors|Phosphotransferase system (PTS)|Lysosome	map00051|map00520|map00541|map01100|map01110|map01240|map02060|map04142	3.86992e+07	2.56972e+07	1.09813e+07	5.32752e+07	2.15217e+07	4.91167e+07	6.36803e+07	5.08596e+07	2.3616e+07	2.48311e+07	3.81929e+07	7.67313e+07	1.3945	0.271149	none
pos-0.251_131.05801	131.058	0.251	5-aminolevulinic acid	C5H9NO3	HMDB0001149	Organic acids and derivatives	Carboxylic acids and derivatives	C00430	Metabolism|Metabolism|Metabolism|Metabolism|Metabolism|Metabolism|Metabolism|Environmental Information Processing	Amino acid metabolism|Metabolism of cofactors and vitamins|Chemical structure transformation maps|Global and overview maps|Global and overview maps|Global and overview maps|Global and overview maps|Membrane transport	Glycine, serine and threonine metabolism|Porphyrin and chlorophyll metabolism|Biosynthesis of plant secondary metabolites|Metabolic pathways|Biosynthesis of secondary metabolites|Microbial metabolism in diverse environments|Biosynthesis of cofactors|ABC transporters	map00260|map00860|map01060|map01100|map01110|map01120|map01240|map02010	3.94857e+07	3.72971e+07	4.21445e+07	4.10488e+07	4.00951e+07	4.5329e+07	3.57598e+07	3.2008e+07	4.41255e+07	3.49664e+07	3.52007e+07	3.35115e+07	0.87845	0.034806	none
pos-4.831_301.29743	301.297	4.831	sphinganine	C18H39NO2	HMDB0000269	Organic nitrogen compounds	Organonitrogen compounds	C00836	Metabolism|Metabolism|Environmental Information Processing	Lipid metabolism|Global and overview maps|Signal transduction	Sphingolipid metabolism|Metabolic pathways|Sphingolipid signaling pathway	map00600|map01100|map04071	3.48907e+07	2.43447e+07	2.49108e+07	3.30464e+07	4.06154e+07	3.98592e+07	2.65929e+07	3.24806e+07	3.12799e+07	5.91017e+07	2.74773e+07	2.76813e+07	1.03514	0.940572	none
pos-6.874_549.37849	549.378	6.874	lysopc(20:1(11z)/0:0)	C28H56NO7P	HMDB0010391	Lipids and lipid-like molecules	Glycerophospholipids	C04230	Metabolism|Human Diseases	Lipid metabolism|Cancer: overview	Glycerophospholipid metabolism|Choline metabolism in cancer	map00564|map05231	2.72519e+07	2.69531e+07	1.83691e+07	2.48096e+07	2.40289e+07	2.02206e+07	3.35718e+07	3.77343e+07	3.58925e+07	3.81289e+07	4.52242e+07	4.36504e+07	1.65358	0.000130826	up
pos-3.382_297.08936	297.089	3.382	5'-s-methyl-5'-thioadenosine	C11H15N5O3S	HMDB0001173	Nucleosides, nucleotides, and analogues	5'-deoxyribonucleosides	C00170	Metabolism|Metabolism|Metabolism|Metabolism	Amino acid metabolism|Metabolism of terpenoids and polyketides|Chemical structure transformation maps|Global and overview maps	Cysteine and methionine metabolism|Zeatin biosynthesis|Biosynthesis of plant secondary metabolites|Metabolic pathways	map00270|map00908|map01060|map01100	2.73774e+07	2.83613e+07	1.74417e+07	2.50135e+07	2.05623e+07	2.0002e+07	2.65926e+07	4.71538e+07	4.24609e+07	3.28694e+07	4.3519e+07	2.79954e+07	1.58975	0.00557135	up
neg-0.848_196.05799	196.058	0.848	galactonic acid	C6H12O7	HMDB0000565	Organic acids and derivatives	Hydroxy acids and derivatives	C00880	Metabolism|Metabolism|Metabolism	Carbohydrate metabolism|Global and overview maps|Global and overview maps	Galactose metabolism|Metabolic pathways|Microbial metabolism in diverse environments	map00052|map01100|map01120	1.46923e+07	1.78364e+07	2.36884e+07	1.73964e+07	2.87194e+07	2.42891e+07	4.20599e+07	3.77944e+07	3.2545e+07	4.15977e+07	2.84528e+07	3.33562e+07	1.70433	0.00173949	up
pos-1.354_126.0427	126.043	1.354	thymine	C5H6N2O2	HMDB0000262	Organoheterocyclic compounds	Diazines	C00178	Metabolism|Metabolism	Nucleotide metabolism|Global and overview maps	Pyrimidine metabolism|Metabolic pathways	map00240|map01100	2.79868e+07	3.18355e+07	2.36278e+07	2.52037e+07	2.90439e+07	3.72517e+07	2.52407e+07	2.24384e+07	2.65851e+07	2.40828e+07	2.31526e+07	1.97417e+07	0.807327	0.0294099	none
pos-9.884_139.98794	139.988	9.884	acetylphosphate	C2H5O5P	HMDB0001494	Organic acids and derivatives	Organic phosphoric acids and derivatives	C00227	Metabolism|Metabolism|Metabolism|Metabolism|Metabolism|Metabolism|Metabolism	Metabolism of other amino acids|Carbohydrate metabolism|Energy metabolism|Energy metabolism|Global and overview maps|Global and overview maps|Global and overview maps	Taurine and hypotaurine metabolism|Pyruvate metabolism|Methane metabolism|Carbon fixation pathways in prokaryotes|Metabolic pathways|Microbial metabolism in diverse environments|Carbon metabolism	map00430|map00620|map00680|map00720|map01100|map01120|map01200	2.66009e+07	2.52743e+07	2.49565e+07	2.46662e+07	2.40199e+07	3.05724e+07	2.43352e+07	2.32645e+07	2.54075e+07	2.32663e+07	2.22424e+07	2.12036e+07	0.89512	0.0351774	none
pos-1.815_283.09114	283.091	1.815	guanosine	C10H13N5O5	HMDB0000133	Nucleosides, nucleotides, and analogues	Purine nucleosides	C00387	Metabolism|Metabolism|Environmental Information Processing	Nucleotide metabolism|Global and overview maps|Membrane transport	Purine metabolism|Metabolic pathways|ABC transporters	map00230|map01100|map02010	2.01356e+07	1.78137e+07	1.75554e+07	1.61157e+07	1.27412e+07	1.59721e+07	2.37928e+07	2.6956e+07	2.5207e+07	2.38774e+07	3.1412e+07	4.67091e+07	1.77362	0.00194446	up
pos-6.406_189.04216	189.042	6.406	kynurenic acid	C10H7NO3	HMDB0000715	Organoheterocyclic compounds	Quinolines and derivatives	C01717	Metabolism|Metabolism	Amino acid metabolism|Global and overview maps	Tryptophan metabolism|Metabolic pathways	map00380|map01100	2.47366e+07	2.09562e+07	2.03705e+07	2.25031e+07	2.44437e+07	3.02346e+07	2.27834e+07	1.86523e+07	2.33398e+07	2.08017e+07	1.91286e+07	1.866e+07	0.861225	0.0736961	none
pos-1.723_267.09627	267.096	1.723	adenosine	C10H13N5O4	HMDB0000050	Nucleosides, nucleotides, and analogues	Purine nucleosides	C00212	Metabolism|Metabolism|Environmental Information Processing|Environmental Information Processing|Environmental Information Processing|Environmental Information Processing|Environmental Information Processing|Organismal Systems|Organismal Systems|Organismal Systems|Human Diseases|Human Diseases|Human Diseases	Nucleotide metabolism|Global and overview maps|Membrane transport|Signal transduction|Signal transduction|Signal transduction|Signaling molecules and interaction|Circulatory system|Endocrine system|Endocrine system|Neurodegenerative disease|Substance dependence|Substance dependence	Purine metabolism|Metabolic pathways|ABC transporters|cGMP-PKG signaling pathway|cAMP signaling pathway|Sphingolipid signaling pathway|Neuroactive ligand-receptor interaction|Vascular smooth muscle contraction|Regulation of lipolysis in adipocytes|Renin secretion|Parkinson disease|Morphine addiction|Alcoholism	map00230|map01100|map02010|map04022|map04024|map04071|map04080|map04270|map04923|map04924|map05012|map05032|map05034	8.47663e+06	8.8456e+06	1.33962e+07	1.06677e+07	1.20173e+07	9.75781e+06	2.97309e+07	4.26894e+07	2.32791e+07	2.64566e+07	5.14251e+07	2.62841e+07	3.16437	6.41066e-05	up
pos-0.856_257.10231	257.102	0.856	glycerophosphocholine	C8H20NO6P	HMDB0000086	Lipids and lipid-like molecules	Glycerophospholipids	C00670	Metabolism|Metabolism|Human Diseases	Lipid metabolism|Lipid metabolism|Cancer: overview	Glycerophospholipid metabolism|Ether lipid metabolism|Choline metabolism in cancer	map00564|map00565|map05231	1.81086e+07	1.76948e+07	2.09765e+07	2.21837e+07	1.85737e+07	2.30374e+07	3.82294e+07	3.3892e+07	1.6026e+07	1.46658e+07	1.31784e+07	2.6012e+07	1.17772	0.685529	none
pos-1.421_123.03179	123.032	1.421	nicotinic acid	C6H5NO2	HMDB0001488	Organoheterocyclic compounds	Pyridines and derivatives	C00253	Metabolism|Metabolism|Metabolism|Metabolism|Metabolism|Metabolism|Metabolism|Metabolism|Human Diseases	Metabolism of cofactors and vitamins|Biosynthesis of other secondary metabolites|Chemical structure transformation maps|Chemical structure transformation maps|Global and overview maps|Global and overview maps|Global and overview maps|Global and overview maps|Infectious disease: bacterial	Nicotinate and nicotinamide metabolism|Tropane, piperidine and pyridine alkaloid biosynthesis|Biosynthesis of plant secondary metabolites|Biosynthesis of alkaloids derived from ornithine, lysine and nicotinic acid|Metabolic pathways|Biosynthesis of secondary metabolites|Microbial metabolism in diverse environments|Biosynthesis of cofactors|Pertussis	map00760|map00960|map01060|map01064|map01100|map01110|map01120|map01240|map05133	2.47127e+07	2.66521e+07	1.9726e+07	2.12266e+07	2.1709e+07	2.38002e+07	1.87442e+07	2.75921e+07	2.12447e+07	1.60792e+07	1.51633e+07	2.05818e+07	0.866343	0.151297	none
pos-0.373_131.09436	131.094	0.373	l-isoleucine	C6H13NO2	HMDB0000172	Organic acids and derivatives	Carboxylic acids and derivatives	C00407	Metabolism|Metabolism|Metabolism|Metabolism|Metabolism|Genetic Information Processing|Metabolism|Metabolism|Metabolism|Metabolism|Metabolism|Metabolism|Environmental Information Processing|Organismal Systems|Organismal Systems|Human Diseases|Human Diseases	Amino acid metabolism|Amino acid metabolism|Metabolism of other amino acids|Biosynthesis of other secondary metabolites|Biosynthesis of other secondary metabolites|Translation|Chemical structure transformation maps|Chemical structure transformation maps|Global and overview maps|Global and overview maps|Global and overview maps|Global and overview maps|Membrane transport|Digestive system|Digestive…	Valine, leucine and isoleucine degradation|Valine, leucine and isoleucine biosynthesis|Cyanoamino acid metabolism|Tropane, piperidine and pyridine alkaloid biosynthesis|Glucosinolate biosynthesis|Aminoacyl-tRNA biosynthesis|Biosynthesis of plant secondary metabolites|Biosynthesis of alkaloids derived from ornithine, lysine and nicotinic acid|Metabolic pathways|Biosynthesis of secondary metabolite…	map00280|map00290|map00460|map00960|map00966|map00970|map01060|map01064|map01100|map01110|map01210|map01230|map02010|map04974|map04978|map05131|map05230	2.1244e+07	2.29302e+07	2.3652e+07	2.15299e+07	2.20466e+07	3.31556e+07	1.63279e+07	1.90423e+07	1.79256e+07	1.74578e+07	2.02206e+07	1.74554e+07	0.750075	0.00776748	none
pos-1.729_135.05415	135.054	1.729	adenine	C5H5N5	HMDB0000034	Organoheterocyclic compounds	Imidazopyrimidines	C00147	Metabolism|Metabolism|Metabolism	Nucleotide metabolism|Metabolism of terpenoids and polyketides|Global and overview maps	Purine metabolism|Zeatin biosynthesis|Metabolic pathways	map00230|map00908|map01100	1.45199e+07	2.59326e+07	2.43129e+07	2.38017e+07	1.70806e+07	1.72316e+07	2.27433e+07	1.98606e+07	2.23132e+07	1.89473e+07	2.0486e+07	2.01463e+07	1.01316	0.747304	none
neg-5.036_789.55285	789.553	5.036	ps(18:0/18:1(9z))	C42H80NO10P	HMDB0010163	Lipids and lipid-like molecules	Glycerophospholipids	C02737	Metabolism|Metabolism|Metabolism|Metabolism|Human Diseases|Human Diseases|Human Diseases	Amino acid metabolism|Lipid metabolism|Global and overview maps|Global and overview maps|Infectious disease: parasitic|Infectious disease: parasitic|Immune disease	Glycine, serine and threonine metabolism|Glycerophospholipid metabolism|Metabolic pathways|Biosynthesis of secondary metabolites|Leishmaniasis|Amoebiasis|Systemic lupus erythematosus	map00260|map00564|map01100|map01110|map05140|map05146|map05322	2.17053e+07	2.0947e+07	2.26707e+07	1.5971e+07	1.98485e+07	2.17721e+07	1.82211e+07	1.99901e+07	1.98888e+07	1.41848e+07	1.5247e+07	1.37161e+07	0.823725	0.0458236	none
pos-0.865_119.05802	119.058	0.865	l-threonine	C4H9NO3	HMDB0000167	Organic acids and derivatives	Carboxylic acids and derivatives	C00188	Metabolism|Metabolism|Metabolism|Metabolism|Genetic Information Processing|Metabolism|Metabolism|Metabolism|Metabolism|Metabolism|Metabolism|Environmental Information Processing|Organismal Systems|Organismal Systems	Amino acid metabolism|Biosynthesis of other secondary metabolites|Amino acid metabolism|Metabolism of cofactors and vitamins|Translation|Biosynthesis of other secondary metabolites|Chemical structure transformation maps|Global and overview maps|Global and overview maps|Global and overview maps|Global and overview maps|Membrane transport|Digestive system|Digestive system	Glycine, serine and threonine metabolism|Monobactam biosynthesis|Valine, leucine and isoleucine biosynthesis|Porphyrin and chlorophyll metabolism|Aminoacyl-tRNA biosynthesis|Biosynthesis of various secondary metabolites - part 3|Biosynthesis of plant secondary metabolites|Metabolic pathways|Biosynthesis of secondary metabolites|Microbial metabolism in diverse environments|Biosynthesis of amino ac…	map00260|map00261|map00290|map00860|map00970|map00997|map01060|map01100|map01110|map01120|map01230|map02010|map04974|map04978	1.60867e+07	1.59687e+07	1.94447e+07	1.38714e+07	1.58982e+07	2.16171e+07	1.56308e+07	1.53894e+07	1.75192e+07	1.82908e+07	1.69899e+07	2.35957e+07	1.04402	0.643901	none
neg-0.853_260.02944	260.029	0.853	glucose 1-phosphate	C6H13O9P	HMDB0001586	Organic oxygen compounds	Organooxygen compounds	C00103	Metabolism|Metabolism|Metabolism|Metabolism|Metabolism|Metabolism|Metabolism|Metabolism|Metabolism|Metabolism|Metabolism|Metabolism|Metabolism|Metabolism|Metabolism|Organismal Systems	Carbohydrate metabolism|Carbohydrate metabolism|Carbohydrate metabolism|Carbohydrate metabolism|Carbohydrate metabolism|Biosynthesis of other secondary metabolites|Metabolism of terpenoids and polyketides|Biosynthesis of other secondary metabolites|Glycan biosynthesis and metabolism|Lipid metabolism|Chemical structure transformation maps|Global and overview maps|Global and overview maps|Global an…	Glycolysis / Gluconeogenesis|Pentose and glucuronate interconversions|Galactose metabolism|Starch and sucrose metabolism|Amino sugar and nucleotide sugar metabolism|Streptomycin biosynthesis|Polyketide sugar unit biosynthesis|Acarbose and validamycin biosynthesis|O-Antigen nucleotide sugar biosynthesis|Glycerolipid metabolism|Biosynthesis of plant secondary metabolites|Metabolic pathways|Biosynth…	map00010|map00040|map00052|map00500|map00520|map00521|map00523|map00525|map00541|map00561|map01060|map01100|map01110|map01120|map01240|map04922	1.81919e+07	1.19491e+07	7.56351e+06	1.98872e+07	1.02145e+07	2.49935e+07	2.40681e+07	2.157e+07	1.26552e+07	1.21504e+07	1.60265e+07	2.92222e+07	1.24669	0.316027	none
neg-1.645_118.02642	118.026	1.645	succinic acid	C4H6O4	HMDB0000254	Organic acids and derivatives	Carboxylic acids and derivatives	C00042	Metabolism|Metabolism|Metabolism|Metabolism|Metabolism|Metabolism|Metabolism|Metabolism|Metabolism|Metabolism|Metabolism|Metabolism|Metabolism|Metabolism|Metabolism|Metabolism|Metabolism|Metabolism|Metabolism|Metabolism|Metabolism|Metabolism|Metabolism|Metabolism|Metabolism|Metabolism|Metabolism|Environmental Information Processing|Environmental Information Processing|Organismal Systems|Organisma…	Carbohydrate metabolism|Energy metabolism|Amino acid metabolism|Amino acid metabolism|Amino acid metabolism|Amino acid metabolism|Xenobiotics biodegradation and metabolism|Carbohydrate metabolism|Carbohydrate metabolism|Carbohydrate metabolism|Carbohydrate metabolism|Energy metabolism|Metabolism of cofactors and vitamins|Energy metabolism|Chemical structure transformation maps|Chemical structure …	Citrate cycle (TCA cycle)|Oxidative phosphorylation|Alanine, aspartate and glutamate metabolism|Lysine degradation|Tyrosine metabolism|Phenylalanine metabolism|Chlorocyclohexane and chlorobenzene degradation|Pyruvate metabolism|Glyoxylate and dicarboxylate metabolism|Propanoate metabolism|Butanoate metabolism|Carbon fixation pathways in prokaryotes|Nicotinate and nicotinamide metabolism|Sulfur me…	map00020|map00190|map00250|map00310|map00350|map00360|map00361|map00620|map00630|map00640|map00650|map00720|map00760|map00920|map01060|map01061|map01062|map01063|map01064|map01065|map01066|map01070|map01100|map01110|map01120|map01200|map01220|map02020|map04024|map04727|map04922|map05230	1.14849e+07	1.28467e+07	1.05941e+07	1.3471e+07	1.75111e+07	1.26146e+07	1.55517e+07	2.43626e+07	1.40394e+07	1.14178e+07	1.1944e+07	1.12046e+07	1.12732	0.522661	none
pos-0.911_347.06248	347.062	0.911	adenosine monophosphate	C10H14N5O7P	HMDB0000045	Nucleosides, nucleotides, and analogues	Purine nucleotides	C00020	Metabolism|Metabolism|Metabolism|Metabolism|Metabolism|Metabolism|Metabolism|Metabolism|Human Diseases|Environmental Information Processing|Environmental Information Processing|Environmental Information Processing|Environmental Information Processing|Environmental Information Processing|Environmental Information Processing|Organismal Systems|Organismal Systems|Organismal Systems|Organismal System…	Nucleotide metabolism|Metabolism of terpenoids and polyketides|Chemical structure transformation maps|Chemical structure transformation maps|Chemical structure transformation maps|Global and overview maps|Global and overview maps|Global and overview maps|Drug resistance: antineoplastic|Signal transduction|Signal transduction|Signal transduction|Signal transduction|Signal transduction|Signal trans…	Purine metabolism|Zeatin biosynthesis|Biosynthesis of plant secondary metabolites|Biosynthesis of alkaloids derived from histidine and purine|Biosynthesis of plant hormones|Metabolic pathways|Biosynthesis of secondary metabolites|Biosynthesis of cofactors|Antifolate resistance|cGMP-PKG signaling pathway|cAMP signaling pathway|FoxO signaling pathway|mTOR signaling pathway|PI3K-Akt signaling pathwa…	map00230|map00908|map01060|map01065|map01070|map01100|map01110|map01240|map01523|map04022|map04024|map04068|map04150|map04151|map04152|map04211|map04740|map04742|map04923|map04924|map04925|map04927|map04928|map04934|map05012|map05022|map05032	1.69716e+07	1.39541e+07	9.48772e+06	1.37274e+07	1.36851e+07	1.87155e+07	1.98423e+07	1.57385e+07	1.16743e+07	1.03323e+07	1.22692e+07	1.0613e+07	0.929839	0.585974	none
pos-0.907_309.10626	309.106	0.907	n-acetylneuraminic acid	C11H19NO9	HMDB0000230	Organic oxygen compounds	Organooxygen compounds	C00270	Metabolism|Metabolism|Metabolism	Carbohydrate metabolism|Glycan biosynthesis and metabolism|Global and overview maps	Amino sugar and nucleotide sugar metabolism|O-Antigen nucleotide sugar biosynthesis|Metabolic pathways	map00520|map00541|map01100	1.69716e+07	1.39541e+07	9.48772e+06	1.37274e+07	1.36851e+07	1.87155e+07	1.98423e+07	1.57385e+07	1.16743e+07	1.03323e+07	1.22692e+07	1.0613e+07	0.929839	0.585974	none
neg-1.588_181.07368	181.074	1.588	l-tyrosine	C9H11NO3	HMDB0000158	Organic acids and derivatives	Carboxylic acids and derivatives	C00082	Metabolism|Metabolism|Metabolism|Metabolism|Metabolism|Metabolism|Metabolism|Metabolism|Metabolism|Metabolism|Metabolism|Metabolism|Metabolism|Genetic Information Processing|Metabolism|Metabolism|Metabolism|Metabolism|Metabolism|Metabolism|Metabolism|Metabolism|Metabolism|Metabolism|Organismal Systems|Organismal Systems|Organismal Systems|Organismal Systems|Human Diseases|Human Diseases|Human Dis…	Metabolism of cofactors and vitamins|Biosynthesis of other secondary metabolites|Amino acid metabolism|Amino acid metabolism|Amino acid metabolism|Biosynthesis of other secondary metabolites|Metabolism of other amino acids|Energy metabolism|Metabolism of cofactors and vitamins|Biosynthesis of other secondary metabolites|Biosynthesis of other secondary metabolites|Biosynthesis of other secondary m…	Ubiquinone and other terpenoid-quinone biosynthesis|Monobactam biosynthesis|Tyrosine metabolism|Phenylalanine metabolism|Phenylalanine, tyrosine and tryptophan biosynthesis|Novobiocin biosynthesis|Cyanoamino acid metabolism|Methane metabolism|Thiamine metabolism|Phenylpropanoid biosynthesis|Isoquinoline alkaloid biosynthesis|Betalain biosynthesis|Glucosinolate biosynthesis|Aminoacyl-tRNA biosynth…	map00130|map00261|map00350|map00360|map00400|map00401|map00460|map00680|map00730|map00940|map00950|map00965|map00966|map00970|map00998|map01055|map01059|map01060|map01063|map01100|map01110|map01210|map01230|map01240|map04728|map04916|map04917|map04974|map05012|map05030|map05031|map05034|map05230	1.15498e+07	1.09816e+07	1.25702e+07	9.17493e+06	1.10597e+07	1.2785e+07	1.01548e+07	1.14021e+07	1.24946e+07	1.32534e+07	1.30086e+07	1.6639e+07	1.12964	0.197422	none
neg-1.55_244.06932	244.069	1.55	uridine	C9H12N2O6	HMDB0000296	Nucleosides, nucleotides, and analogues	Pyrimidine nucleosides	C00299	Metabolism|Metabolism|Environmental Information Processing	Nucleotide metabolism|Global and overview maps|Membrane transport	Pyrimidine metabolism|Metabolic pathways|ABC transporters	map00240|map01100|map02010	1.87828e+07	1.69028e+07	4.45462e+06	1.40433e+07	4.69185e+06	3.96849e+06	9.00548e+06	1.2146e+07	9.27529e+06	4.04356e+06	1.83811e+07	2.54531e+07	1.24602	0.506371	none
pos-3.126_208.08452	208.085	3.126	l-kynurenine	C10H12N2O3	HMDB0000684	Organic oxygen compounds	Organooxygen compounds	C00328	Metabolism|Metabolism|Metabolism|Human Diseases	Amino acid metabolism|Global and overview maps|Global and overview maps|Infectious disease: parasitic	Tryptophan metabolism|Metabolic pathways|Biosynthesis of cofactors|African trypanosomiasis	map00380|map01100|map01240|map05143	9.5494e+06	6.8801e+06	1.29519e+07	8.77153e+06	9.8897e+06	8.17164e+06	1.22529e+07	9.69218e+06	8.52715e+06	1.45286e+07	1.00042e+07	1.0327e+07	1.1622	0.21392	none
neg-0.825_174.11127	174.111	0.825	l-arginine	C6H14N4O2	HMDB0000517	Organic acids and derivatives	Carboxylic acids and derivatives	C00062	Metabolism|Metabolism|Metabolism|Metabolism|Metabolism|Genetic Information Processing|Metabolism|Metabolism|Metabolism|Metabolism|Metabolism|Metabolism|Environmental Information Processing|Environmental Information Processing|Organismal Systems|Human Diseases|Human Diseases|Human Diseases|Human Diseases|Human Diseases	Amino acid metabolism|Biosynthesis of other secondary metabolites|Amino acid metabolism|Biosynthesis of other secondary metabolites|Metabolism of other amino acids|Translation|Biosynthesis of other secondary metabolites|Chemical structure transformation maps|Chemical structure transformation maps|Global and overview maps|Global and overview maps|Global and overview maps|Membrane transport|Signal …	Arginine biosynthesis|Monobactam biosynthesis|Arginine and proline metabolism|Clavulanic acid biosynthesis|D-Arginine and D-ornithine metabolism|Aminoacyl-tRNA biosynthesis|Biosynthesis of various secondary metabolites - part 3|Biosynthesis of plant secondary metabolites|Biosynthesis of alkaloids derived from ornithine, lysine and nicotinic acid|Metabolic pathways|Biosynthesis of secondary metabo…	map00220|map00261|map00330|map00331|map00472|map00970|map00997|map01060|map01064|map01100|map01110|map01230|map02010|map04150|map04974|map05014|map05022|map05142|map05146|map05230	1.08484e+07	8.70054e+06	9.59637e+06	9.26583e+06	8.74672e+06	8.53507e+06	8.19832e+06	7.65199e+06	1.04815e+07	9.57904e+06	9.6129e+06	1.06897e+07	1.00935	0.936238	none
pos-1.435_363.05738	363.057	1.435	guanosine monophosphate	C10H14N5O8P	HMDB0001397	Nucleosides, nucleotides, and analogues	Purine nucleotides	C00144	Metabolism|Metabolism|Metabolism|Metabolism|Human Diseases|Environmental Information Processing|Organismal Systems|Organismal Systems|Organismal Systems	Nucleotide metabolism|Chemical structure transformation maps|Chemical structure transformation maps|Global and overview maps|Drug resistance: antineoplastic|Signal transduction|Sensory system|Sensory system|Sensory system	Purine metabolism|Biosynthesis of plant secondary metabolites|Biosynthesis of alkaloids derived from histidine and purine|Metabolic pathways|Antifolate resistance|cGMP-PKG signaling pathway|Olfactory transduction|Taste transduction|Phototransduction	map00230|map01060|map01065|map01100|map01523|map04022|map04740|map04742|map04744	1.03237e+07	8.91915e+06	5.24317e+06	9.65315e+06	8.41054e+06	1.05216e+07	1.07987e+07	1.22035e+07	6.26815e+06	9.02417e+06	9.45062e+06	9.51127e+06	1.07886	0.576211	none
neg-0.832_133.03727	133.037	0.832	l-aspartic acid	C4H7NO4	HMDB0000191	Organic acids and derivatives	Carboxylic acids and derivatives	C00049	Metabolism|Metabolism|Metabolism|Metabolism|Metabolism|Metabolism|Metabolism|Metabolism|Metabolism|Metabolism|Metabolism|Metabolism|Genetic Information Processing|Metabolism|Metabolism|Metabolism|Metabolism|Metabolism|Metabolism|Metabolism|Metabolism|Metabolism|Metabolism|Metabolism|Environmental Information Processing|Environmental Information Processing|Cellular Processes|Environmental Informat…	Amino acid metabolism|Amino acid metabolism|Amino acid metabolism|Biosynthesis of other secondary metabolites|Amino acid metabolism|Amino acid metabolism|Amino acid metabolism|Metabolism of other amino acids|Metabolism of other amino acids|Energy metabolism|Metabolism of cofactors and vitamins|Metabolism of cofactors and vitamins|Translation|Biosynthesis of other secondary metabolites|Chemical st…	Arginine biosynthesis|Alanine, aspartate and glutamate metabolism|Glycine, serine and threonine metabolism|Monobactam biosynthesis|Cysteine and methionine metabolism|Lysine biosynthesis|Histidine metabolism|beta-Alanine metabolism|Cyanoamino acid metabolism|Carbon fixation in photosynthetic organisms|Nicotinate and nicotinamide metabolism|Pantothenate and CoA biosynthesis|Aminoacyl-tRNA biosynthe…	map00220|map00250|map00260|map00261|map00270|map00300|map00340|map00410|map00460|map00710|map00760|map00770|map00970|map00997|map01060|map01064|map01070|map01100|map01110|map01120|map01200|map01210|map01230|map01240|map02010|map02020|map02030|map04080|map04974|map05230	8.58692e+06	7.00498e+06	8.33108e+06	6.31523e+06	7.19778e+06	1.12739e+07	9.45404e+06	7.66405e+06	8.18377e+06	8.91536e+06	6.12672e+06	1.3505e+07	1.1055	0.528748	none
neg-4.169_139.0267	139.027	4.169	6-hydroxynicotinic acid	C6H5NO3	HMDB0002658	Organoheterocyclic compounds	Pyridines and derivatives	C01020	Metabolism|Metabolism|Metabolism	Metabolism of cofactors and vitamins|Global and overview maps|Global and overview maps	Nicotinate and nicotinamide metabolism|Metabolic pathways|Microbial metabolism in diverse environments	map00760|map01100|map01120	7.58214e+06	8.99771e+06	9.01765e+06	9.4536e+06	8.20575e+06	1.23988e+07	7.58719e+06	8.76071e+06	7.87778e+06	8.52828e+06	6.74037e+06	6.57825e+06	0.827815	0.0576423	none
pos-0.857_169.99765	169.998	0.857	glyceraldehyde 3-phosphate	C3H7O6P	HMDB0001112	Organic oxygen compounds	Organooxygen compounds	C00118	Metabolism|Metabolism|Metabolism|Metabolism|Metabolism|Metabolism|Metabolism|Metabolism|Metabolism|Metabolism|Metabolism|Metabolism|Metabolism|Metabolism|Metabolism|Metabolism|Metabolism|Metabolism|Metabolism|Metabolism|Metabolism|Metabolism|Metabolism|Metabolism|Metabolism|Human Diseases	Carbohydrate metabolism|Carbohydrate metabolism|Carbohydrate metabolism|Carbohydrate metabolism|Biosynthesis of other secondary metabolites|Carbohydrate metabolism|Energy metabolism|Energy metabolism|Metabolism of cofactors and vitamins|Metabolism of cofactors and vitamins|Metabolism of terpenoids and polyketides|Chemical structure transformation maps|Chemical structure transformation maps|Chemic…	Glycolysis / Gluconeogenesis|Pentose phosphate pathway|Fructose and mannose metabolism|Galactose metabolism|Clavulanic acid biosynthesis|Inositol phosphate metabolism|Methane metabolism|Carbon fixation in photosynthetic organisms|Thiamine metabolism|Vitamin B6 metabolism|Terpenoid backbone biosynthesis|Biosynthesis of plant secondary metabolites|Biosynthesis of phenylpropanoids|Biosynthesis of te…	map00010|map00030|map00051|map00052|map00331|map00562|map00680|map00710|map00730|map00750|map00900|map01060|map01061|map01062|map01063|map01064|map01065|map01066|map01070|map01100|map01110|map01120|map01200|map01230|map01240|map05415	7.24545e+06	4.47213e+06	1.09053e+07	2.43509e+06	1.08526e+07	1.58919e+07	8.35906e+06	7.21476e+06	8.39289e+06	1.0394e+07	6.14023e+06	6.63322e+06	0.909883	0.840914	none
pos-0.911_188.11573	188.116	0.911	n6-acetyl-l-lysine	C8H16N2O3	HMDB0000206	Organic acids and derivatives	Carboxylic acids and derivatives	C02727	Metabolism|Metabolism	Amino acid metabolism|Global and overview maps	Lysine degradation|Metabolic pathways	map00310|map01100	7.05231e+06	9.46889e+06	9.00213e+06	6.70534e+06	8.50413e+06	9.39479e+06	8.84353e+06	7.83111e+06	7.27406e+06	6.82118e+06	7.33746e+06	9.30822e+06	0.945898	0.518009	none
pos-3.528_278.12996	278.13	3.528	pantetheine	C11H22N2O4S	HMDB0003426	Organic acids and derivatives	Carboxylic acids and derivatives	C00831	Metabolism|Metabolism|Metabolism	Biosynthesis of other secondary metabolites|Metabolism of cofactors and vitamins|Global and overview maps	Carbapenem biosynthesis|Pantothenate and CoA biosynthesis|Biosynthesis of secondary metabolites	map00332|map00770|map01110	9.58696e+06	8.33124e+06	5.46315e+06	6.07905e+06	7.6353e+06	7.11815e+06	6.04921e+06	5.5581e+06	6.35133e+06	1.14125e+07	6.30742e+06	7.94476e+06	0.986644	0.844042	none
neg-0.696_163.90046	163.9	0.696	molybdate	H2MoO4	HMDB0012260			C06232	Environmental Information Processing	Membrane transport	ABC transporters	map02010	6.65042e+06	7.20008e+06	7.54502e+06	7.88541e+06	7.34099e+06	9.65971e+06	5.91905e+06	6.33223e+06	7.20349e+06	6.46436e+06	6.6107e+06	6.49364e+06	0.843174	0.0233075	none
pos-1.349_256.23975	256.24	1.349	palmitic acid	C16H32O2	HMDB0000220	Lipids and lipid-like molecules	Fatty Acyls	C00249	Metabolism|Metabolism|Metabolism|Metabolism|Metabolism|Metabolism|Metabolism|Metabolism	Lipid metabolism|Lipid metabolism|Lipid metabolism|Lipid metabolism|Lipid metabolism|Chemical structure transformation maps|Global and overview maps|Global and overview maps	Fatty acid biosynthesis|Fatty acid elongation|Fatty acid degradation|Cutin, suberine and wax biosynthesis|Biosynthesis of unsaturated fatty acids|Biosynthesis of plant secondary metabolites|Metabolic pathways|Fatty acid metabolism	map00061|map00062|map00071|map00073|map01040|map01060|map01100|map01212	6.30014e+06	6.75801e+06	5.85029e+06	6.07005e+06	1.45618e+07	5.29214e+06	5.90333e+06	5.61887e+06	6.06661e+06	5.56786e+06	5.83621e+06	9.72087e+06	0.863521	0.57742	none
pos-1.436_169.07354	169.074	1.436	pyridoxine	C8H11NO3	HMDB0000239	Organoheterocyclic compounds	Pyridines and derivatives	C00314	Metabolism|Metabolism|Metabolism|Metabolism	Metabolism of cofactors and vitamins|Global and overview maps|Global and overview maps|Global and overview maps	Vitamin B6 metabolism|Metabolic pathways|Microbial metabolism in diverse environments|Biosynthesis of cofactors	map00750|map01100|map01120|map01240	8.77671e+06	7.56575e+06	6.94127e+06	8.23443e+06	5.65998e+06	4.56935e+06	5.45793e+06	6.49129e+06	6.93024e+06	6.48205e+06	6.87802e+06	4.55178e+06	0.881283	0.376621	none
neg-0.818_105.04238	105.042	0.818	l-serine	C3H7NO3	HMDB0000187	Organic acids and derivatives	Carboxylic acids and derivatives	C00065	Metabolism|Metabolism|Metabolism|Metabolism|Metabolism|Metabolism|Metabolism|Metabolism|Metabolism|Genetic Information Processing|Metabolism|Metabolism|Metabolism|Metabolism|Metabolism|Metabolism|Metabolism|Metabolism|Human Diseases|Environmental Information Processing|Environmental Information Processing|Organismal Systems|Organismal Systems|Human Diseases	Amino acid metabolism|Biosynthesis of other secondary metabolites|Amino acid metabolism|Metabolism of other amino acids|Lipid metabolism|Lipid metabolism|Carbohydrate metabolism|Energy metabolism|Energy metabolism|Translation|Biosynthesis of other secondary metabolites|Chemical structure transformation maps|Global and overview maps|Global and overview maps|Global and overview maps|Global and over…	Glycine, serine and threonine metabolism|Monobactam biosynthesis|Cysteine and methionine metabolism|Cyanoamino acid metabolism|Glycerophospholipid metabolism|Sphingolipid metabolism|Glyoxylate and dicarboxylate metabolism|Methane metabolism|Sulfur metabolism|Aminoacyl-tRNA biosynthesis|Biosynthesis of various secondary metabolites - part 3|Biosynthesis of plant secondary metabolites|Metabolic pat…	map00260|map00261|map00270|map00460|map00564|map00600|map00630|map00680|map00920|map00970|map00997|map01060|map01100|map01110|map01120|map01200|map01230|map01240|map01502|map02010|map04071|map04974|map04978|map05230	6.49767e+06	4.55683e+06	7.6047e+06	4.92751e+06	5.62074e+06	5.71202e+06	4.71645e+06	4.05361e+06	7.95395e+06	5.42949e+06	5.60493e+06	1.01708e+07	1.08619	0.777577	none
pos-0.91_324.03527	324.035	0.91	uridine 5'-monophosphate	C9H13N2O9P	HMDB0000288	Nucleosides, nucleotides, and analogues	Pyrimidine nucleotides	C00105	Metabolism|Metabolism|Metabolism	Nucleotide metabolism|Global and overview maps|Global and overview maps	Pyrimidine metabolism|Metabolic pathways|Biosynthesis of cofactors	map00240|map01100|map01240	6.76956e+06	4.22145e+06	3.18338e+06	5.42704e+06	3.79664e+06	8.9731e+06	6.17826e+06	4.40466e+06	4.14519e+06	4.0392e+06	4.91001e+06	6.94587e+06	0.946002	0.944089	none
pos-0.911_304.09005	304.09	0.911	n-acetylaspartylglutamic acid	C11H16N2O8	HMDB0001067	Organic acids and derivatives	Carboxylic acids and derivatives	C12270	Metabolism|Metabolism|Environmental Information Processing	Amino acid metabolism|Global and overview maps|Signaling molecules and interaction	Alanine, aspartate and glutamate metabolism|Metabolic pathways|Neuroactive ligand-receptor interaction	map00250|map01100|map04080	3.29858e+06	3.38021e+06	4.31189e+06	3.87285e+06	4.70677e+06	6.11502e+06	5.95215e+06	6.42584e+06	5.55407e+06	6.57721e+06	5.88276e+06	5.23722e+06	1.38714	0.0124175	none
neg-0.845_177.94287	177.943	0.845	pyrophosphate	H4O7P2	HMDB0000250	Homogeneous non-metal compounds	Non-metal oxoanionic compounds	C00013	Metabolism|Human Diseases|Human Diseases	Energy metabolism|Neurodegenerative disease|Neurodegenerative disease	Oxidative phosphorylation|Parkinson disease|Pathways of neurodegeneration - multiple diseases	map00190|map05012|map05022	5.36881e+06	6.72751e+06	4.45366e+06	7.88115e+06	4.22972e+06	6.79958e+06	4.81042e+06	3.37648e+06	5.39242e+06	2.83819e+06	4.10175e+06	4.60484e+06	0.708511	0.0368225	none
neg-1.156_566.05487	566.055	1.156	uridine diphosphate glucose	C15H24N2O17P2	HMDB0000286	Nucleosides, nucleotides, and analogues	Pyrimidine nucleotides	C00029	Metabolism|Metabolism|Metabolism|Metabolism|Metabolism|Metabolism|Metabolism|Metabolism|Metabolism|Metabolism|Metabolism|Metabolism|Metabolism|Metabolism|Metabolism	Carbohydrate metabolism|Carbohydrate metabolism|Carbohydrate metabolism|Nucleotide metabolism|Carbohydrate metabolism|Carbohydrate metabolism|Biosynthesis of other secondary metabolites|Glycan biosynthesis and metabolism|Lipid metabolism|Metabolism of terpenoids and polyketides|Metabolism of terpenoids and polyketides|Chemical structure transformation maps|Global and overview maps|Global and over…	Pentose and glucuronate interconversions|Galactose metabolism|Ascorbate and aldarate metabolism|Pyrimidine metabolism|Starch and sucrose metabolism|Amino sugar and nucleotide sugar metabolism|Neomycin, kanamycin and gentamicin biosynthesis|O-Antigen nucleotide sugar biosynthesis|Glycerolipid metabolism|Zeatin biosynthesis|Biosynthesis of ansamycins|Biosynthesis of plant secondary metabolites|Meta…	map00040|map00052|map00053|map00240|map00500|map00520|map00524|map00541|map00561|map00908|map01051|map01060|map01100|map01110|map01240	2.63348e+06	5.05106e+06	5.87478e+06	5.48566e+06	5.47438e+06	6.98531e+06	6.38725e+06	6.55244e+06	6.08308e+06	4.2666e+06	2.67578e+06	2.42167e+06	0.901036	0.553074	none
neg-0.869_607.08169	607.082	0.869	UDP-n-acetylglucosamine	C17H27N3O17P2	HMDB0000290	Nucleosides, nucleotides, and analogues	Pyrimidine nucleotides	C00043	Metabolism|Metabolism|Metabolism|Metabolism|Metabolism|Metabolism|Human Diseases|Human Diseases|Human Diseases	Carbohydrate metabolism|Biosynthesis of other secondary metabolites|Glycan biosynthesis and metabolism|Glycan biosynthesis and metabolism|Glycan biosynthesis and metabolism|Global and overview maps|Drug resistance: antimicrobial|Endocrine and metabolic disease|Cardiovascular disease	Amino sugar and nucleotide sugar metabolism|Neomycin, kanamycin and gentamicin biosynthesis|Lipopolysaccharide biosynthesis|O-Antigen nucleotide sugar biosynthesis|Peptidoglycan biosynthesis|Metabolic pathways|Vancomycin resistance|Insulin resistance|Diabetic cardiomyopathy	map00520|map00524|map00540|map00541|map00550|map01100|map01502|map04931|map05415	2.37955e+06	3.32042e+06	4.50903e+06	3.64582e+06	4.32441e+06	7.09563e+06	5.56905e+06	7.59592e+06	6.78962e+06	4.06887e+06	4.48043e+06	3.96689e+06	1.28471	0.171916	none
neg-7.231_272.23496	272.235	7.231	16-hydroxyhexadecanoic acid	C16H32O3	HMDB0006294	Lipids and lipid-like molecules	Fatty Acyls	C18218	Metabolism|Metabolism	Lipid metabolism|Global and overview maps	Cutin, suberine and wax biosynthesis|Metabolic pathways	map00073|map01100	4.12365e+06	5.42985e+06	3.43022e+06	7.3375e+06	4.53239e+06	6.14911e+06	4.58292e+06	3.83731e+06	2.72642e+06	7.00371e+06	4.0952e+06	3.37363e+06	0.826353	0.266642	none
pos-0.762_145.15766	145.158	0.762	spermidine	C7H19N3	HMDB0001257	Organic nitrogen compounds	Organonitrogen compounds	C00315	Metabolism|Metabolism|Metabolism|Metabolism|Metabolism|Metabolism|Environmental Information Processing|Organismal Systems	Amino acid metabolism|Metabolism of other amino acids|Metabolism of other amino acids|Biosynthesis of other secondary metabolites|Metabolism of terpenoids and polyketides|Global and overview maps|Membrane transport|Digestive system	Arginine and proline metabolism|beta-Alanine metabolism|Glutathione metabolism|Phenylpropanoid biosynthesis|Biosynthesis of siderophore group nonribosomal peptides|Metabolic pathways|ABC transporters|Bile secretion	map00330|map00410|map00480|map00940|map01053|map01100|map02010|map04976	5.49367e+06	4.8257e+06	1.61195e+06	3.2882e+06	2.55574e+06	1.26433e+06	2.12757e+06	8.16756e+06	6.01031e+06	3.77797e+06	1.40818e+07	2.26373e+06	1.91333	0.184879	none
pos-1.517_146.10527	146.105	1.517	l-lysine	C6H14N2O2	HMDB0000182	Organic acids and derivatives	Carboxylic acids and derivatives	C00047	Metabolism|Metabolism|Metabolism|Metabolism|Genetic Information Processing|Metabolism|Metabolism|Metabolism|Metabolism|Metabolism|Metabolism|Metabolism|Metabolism|Environmental Information Processing|Organismal Systems	Amino acid metabolism|Amino acid metabolism|Metabolism of cofactors and vitamins|Biosynthesis of other secondary metabolites|Translation|Biosynthesis of other secondary metabolites|Chemical structure transformation maps|Chemical structure transformation maps|Global and overview maps|Global and overview maps|Global and overview maps|Global and overview maps|Global and overview maps|Membrane transp…	Lysine biosynthesis|Lysine degradation|Biotin metabolism|Tropane, piperidine and pyridine alkaloid biosynthesis|Aminoacyl-tRNA biosynthesis|Biosynthesis of various secondary metabolites - part 3|Biosynthesis of plant secondary metabolites|Biosynthesis of alkaloids derived from ornithine, lysine and nicotinic acid|Metabolic pathways|Biosynthesis of secondary metabolites|Microbial metabolism in div…	map00300|map00310|map00780|map00960|map00970|map00997|map01060|map01064|map01100|map01110|map01120|map01210|map01230|map02010|map04974	1.58435e+06	3.71975e+06	5.66368e+06	6.05958e+06	3.68861e+06	5.59781e+06	2.48369e+06	3.40696e+06	6.88882e+06	5.69422e+06	5.95138e+06	3.16299e+06	1.04843	0.806437	none
pos-3.661_204.08965	204.09	3.661	l-tryptophan	C11H12N2O2	HMDB0000929	Organoheterocyclic compounds	Indoles and derivatives	C00078	Metabolism|Metabolism|Metabolism|Metabolism|Metabolism|Metabolism|Genetic Information Processing|Metabolism|Metabolism|Metabolism|Metabolism|Metabolism|Metabolism|Metabolism|Metabolism|Metabolism|Metabolism|Organismal Systems|Organismal Systems|Organismal Systems|Organismal Systems|Human Diseases|Human Diseases	Amino acid metabolism|Amino acid metabolism|Amino acid metabolism|Biosynthesis of other secondary metabolites|Biosynthesis of other secondary metabolites|Biosynthesis of other secondary metabolites|Translation|Biosynthesis of other secondary metabolites|Chemical structure transformation maps|Chemical structure transformation maps|Chemical structure transformation maps|Chemical structure transform…	Glycine, serine and threonine metabolism|Tryptophan metabolism|Phenylalanine, tyrosine and tryptophan biosynthesis|Staurosporine biosynthesis|Indole alkaloid biosynthesis|Glucosinolate biosynthesis|Aminoacyl-tRNA biosynthesis|Biosynthesis of various secondary metabolites - part 2|Biosynthesis of plant secondary metabolites|Biosynthesis of phenylpropanoids|Biosynthesis of alkaloids derived from sh…	map00260|map00380|map00400|map00404|map00901|map00966|map00970|map00998|map01060|map01061|map01063|map01070|map01100|map01110|map01210|map01230|map01240|map04361|map04726|map04974|map04978|map05143|map05230	4.09836e+06	3.70446e+06	3.66449e+06	2.94048e+06	3.68174e+06	3.64105e+06	3.75142e+06	4.16822e+06	4.43595e+06	5.19108e+06	5.30968e+06	5.82992e+06	1.32009	0.00941553	none
pos-1.679_174.10014	174.1	1.679	n2-acetylornithine	C7H14N2O3	HMDB0003357	Organic acids and derivatives	Carboxylic acids and derivatives	C00437	Metabolism|Metabolism|Metabolism|Metabolism|Metabolism	Amino acid metabolism|Global and overview maps|Global and overview maps|Global and overview maps|Global and overview maps	Arginine biosynthesis|Metabolic pathways|Biosynthesis of secondary metabolites|2-Oxocarboxylic acid metabolism|Biosynthesis of amino acids	map00220|map01100|map01110|map01210|map01230	1.81054e+06	3.08289e+06	2.94738e+06	5.91222e+06	3.57262e+06	4.99386e+06	4.82445e+06	4.65062e+06	3.97292e+06	2.68028e+06	3.12275e+06	5.58797e+06	1.11288	0.496656	none
pos-1.022_133.03724	133.037	1.022	d-(-)-aspartic acid	C4H7NO4	HMDB0006483	Organic acids and derivatives	Carboxylic acids and derivatives	C00402	Metabolism|Metabolism	Amino acid metabolism|Global and overview maps	Alanine, aspartate and glutamate metabolism|Metabolic pathways	map00250|map01100	2.61762e+06	2.29665e+06	3.0452e+06	4.7312e+06	5.34066e+06	2.26114e+06	1.00796e+06	5.32399e+06	3.24469e+06	7.16147e+06	2.0469e+06	5.5455e+06	1.19899	0.88531	none
neg-1.115_131.09437	131.094	1.115	6-amino-hexanoic acid	C6H13NO2	HMDB0001901	Lipids and lipid-like molecules	Fatty Acyls	C02378	Metabolism|Metabolism|Metabolism	Xenobiotics biodegradation and metabolism|Global and overview maps|Global and overview maps	Caprolactam degradation|Metabolic pathways|Microbial metabolism in diverse environments	map00930|map01100|map01120	3.75659e+06	4.12162e+06	3.44903e+06	3.05501e+06	3.4974e+06	4.29389e+06	3.57265e+06	3.17657e+06	3.83534e+06	3.12451e+06	2.97144e+06	4.39099e+06	0.950299	0.512371	none
neg-1.117_88.01588	88.0159	1.117	pyruvic acid	C3H4O3	HMDB0000243	Organic acids and derivatives	Keto acids and derivatives	C00022	Metabolism|Metabolism|Metabolism|Metabolism|Metabolism|Metabolism|Metabolism|Metabolism|Metabolism|Metabolism|Metabolism|Metabolism|Metabolism|Metabolism|Metabolism|Metabolism|Metabolism|Metabolism|Metabolism|Metabolism|Metabolism|Metabolism|Metabolism|Metabolism|Metabolism|Metabolism|Metabolism|Metabolism|Metabolism|Metabolism|Metabolism|Metabolism|Metabolism|Metabolism|Metabolism|Metabolism|Met…	Carbohydrate metabolism|Carbohydrate metabolism|Carbohydrate metabolism|Carbohydrate metabolism|Carbohydrate metabolism|Amino acid metabolism|Amino acid metabolism|Biosynthesis of other secondary metabolites|Amino acid metabolism|Amino acid metabolism|Amino acid metabolism|Amino acid metabolism|Amino acid metabolism|Xenobiotics biodegradation and metabolism|Metabolism of other amino acids|Metabol…	Glycolysis / Gluconeogenesis|Citrate cycle (TCA cycle)|Pentose phosphate pathway|Pentose and glucuronate interconversions|Ascorbate and aldarate metabolism|Alanine, aspartate and glutamate metabolism|Glycine, serine and threonine metabolism|Monobactam biosynthesis|Cysteine and methionine metabolism|Valine, leucine and isoleucine biosynthesis|Arginine and proline metabolism|Tyrosine metabolism|Phe…	map00010|map00020|map00030|map00040|map00053|map00250|map00260|map00261|map00270|map00290|map00330|map00350|map00360|map00362|map00430|map00440|map00473|map00620|map00621|map00622|map00630|map00650|map00660|map00680|map00710|map00720|map00730|map00760|map00770|map00900|map00997|map00999|map01060|map01061|map01062|map01063|map01064|map01065|map01066|map01070|map01100|map01110|map01120|map01200|map…	2.79604e+06	2.25918e+06	3.28404e+06	2.28732e+06	4.79499e+06	4.97503e+06	4.68096e+06	4.15996e+06	2.80109e+06	4.07399e+06	2.84533e+06	3.00845e+06	1.05752	0.622983	none
pos-5.467_543.33168	543.332	5.467	pc(20:4(5z,8z,11z,14z)/0:0)	C28H50NO7P	HMDB0010395	Lipids and lipid-like molecules	Glycerophospholipids	C04230	Metabolism|Human Diseases	Lipid metabolism|Cancer: overview	Glycerophospholipid metabolism|Choline metabolism in cancer	map00564|map05231	2.61489e+06	3.31828e+06	1.86153e+06	5.49138e+06	2.51395e+06	3.39445e+06	5.211e+06	3.53843e+06	2.20776e+06	2.58828e+06	5.08584e+06	2.75934e+06	1.11442	0.606138	none
neg-3.905_150.03141	150.031	3.905	phenylglyoxylic acid	C8H6O3	HMDB0001587	Benzenoids	Benzene and substituted derivatives	C02137	Metabolism|Metabolism|Metabolism|Metabolism	Amino acid metabolism|Xenobiotics biodegradation and metabolism|Global and overview maps|Global and overview maps	Phenylalanine metabolism|Aminobenzoate degradation|Metabolic pathways|Microbial metabolism in diverse environments	map00360|map00627|map01100|map01120	4.03957e+06	4.46768e+06	3.36384e+06	4.20496e+06	2.76299e+06	3.92881e+06	3.84338e+06	3.1721e+06	2.10336e+06	2.67818e+06	2.83575e+06	2.68722e+06	0.760721	0.029351	none
neg-0.848_103.06311	103.063	0.848	2s-amino-butanoic acid	C4H9NO2	HMDB0000452	Organic acids and derivatives	Carboxylic acids and derivatives	C02356	Metabolism|Metabolism	Amino acid metabolism|Global and overview maps	Cysteine and methionine metabolism|Metabolic pathways	map00270|map01100	2.00745e+06	2.24977e+06	3.67159e+06	2.25147e+06	3.15529e+06	3.47503e+06	3.67935e+06	3.65279e+06	3.50927e+06	4.43484e+06	2.72641e+06	4.46957e+06	1.33679	0.042807	none
neg-4.606_167.05789	167.058	4.606	pyridoxal	C8H9NO3	HMDB0001545	Organoheterocyclic compounds	Pyridines and derivatives	C00250	Metabolism|Metabolism|Metabolism|Metabolism|Organismal Systems	Metabolism of cofactors and vitamins|Global and overview maps|Global and overview maps|Global and overview maps|Digestive system	Vitamin B6 metabolism|Metabolic pathways|Microbial metabolism in diverse environments|Biosynthesis of cofactors|Vitamin digestion and absorption	map00750|map01100|map01120|map01240|map04977	2.44925e+06	2.75411e+06	1.9161e+06	2.71489e+06	2.35881e+06	4.89676e+06	2.2102e+06	2.21368e+06	3.52211e+06	2.18484e+06	3.12933e+06	2.9704e+06	0.949715	0.878439	none
neg-1.9_299.07684	299.077	1.9	d-4'-phosphopantothenate	C9H18NO8P	HMDB0001016	Organic acids and derivatives	Carboxylic acids and derivatives	C03492	Metabolism|Metabolism|Metabolism|Metabolism	Metabolism of other amino acids|Metabolism of cofactors and vitamins|Global and overview maps|Global and overview maps	beta-Alanine metabolism|Pantothenate and CoA biosynthesis|Metabolic pathways|Biosynthesis of cofactors	map00410|map00770|map01100|map01240	1.53255e+06	1.79516e+06	4.74454e+06	1.3578e+06	2.76834e+06	1.95054e+06	2.25457e+06	2.32345e+06	3.6664e+06	3.8865e+06	2.06102e+06	1.1259e+06	1.08261	0.714431	none
neg-1.594_116.01082	116.011	1.594	fumaric acid	C4H4O4	HMDB0000134	Organic acids and derivatives	Carboxylic acids and derivatives	C00122	Metabolism|Metabolism|Metabolism|Metabolism|Metabolism|Metabolism|Metabolism|Metabolism|Metabolism|Metabolism|Metabolism|Metabolism|Metabolism|Metabolism|Metabolism|Metabolism|Metabolism|Metabolism|Metabolism|Metabolism|Metabolism|Metabolism|Metabolism|Metabolism|Environmental Information Processing|Organismal Systems|Human Diseases|Human Diseases|Human Diseases	Carbohydrate metabolism|Energy metabolism|Amino acid metabolism|Amino acid metabolism|Amino acid metabolism|Amino acid metabolism|Carbohydrate metabolism|Xenobiotics biodegradation and metabolism|Carbohydrate metabolism|Energy metabolism|Metabolism of cofactors and vitamins|Chemical structure transformation maps|Chemical structure transformation maps|Chemical structure transformation maps|Chemica…	Citrate cycle (TCA cycle)|Oxidative phosphorylation|Arginine biosynthesis|Alanine, aspartate and glutamate metabolism|Tyrosine metabolism|Phenylalanine metabolism|Pyruvate metabolism|Styrene degradation|Butanoate metabolism|Carbon fixation pathways in prokaryotes|Nicotinate and nicotinamide metabolism|Biosynthesis of plant secondary metabolites|Biosynthesis of phenylpropanoids|Biosynthesis of ter…	map00020|map00190|map00220|map00250|map00350|map00360|map00620|map00643|map00650|map00720|map00760|map01060|map01061|map01062|map01063|map01064|map01065|map01066|map01070|map01100|map01110|map01120|map01200|map01220|map02020|map04922|map05200|map05211|map05230	2.38273e+06	1.51416e+06	2.50247e+06	1.49491e+06	2.49033e+06	2.86365e+06	2.04113e+06	2.6236e+06	1.82761e+06	2.80455e+06	1.87838e+06	3.31525e+06	1.09377	0.541606	none
neg-4.305_183.05281	183.053	4.305	4-pyridoxic acid	C8H9NO4	HMDB0000017	Organoheterocyclic compounds	Pyridines and derivatives	C00847	Metabolism|Metabolism|Metabolism	Metabolism of cofactors and vitamins|Global and overview maps|Global and overview maps	Vitamin B6 metabolism|Metabolic pathways|Microbial metabolism in diverse environments	map00750|map01100|map01120	2.23585e+06	2.48634e+06	2.24228e+06	2.51293e+06	2.2168e+06	3.26351e+06	2.06492e+06	2.06671e+06	2.30826e+06	2.01703e+06	2.02128e+06	1.79647e+06	0.820625	0.0246906	none
neg-1.218_580.03439	580.034	1.218	uridine diphosphate glucuronic acid	C15H22N2O18P2	HMDB0000935	Organoheterocyclic compounds	Lactones	C00167	Metabolism|Metabolism|Metabolism|Metabolism|Metabolism|Metabolism	Carbohydrate metabolism|Carbohydrate metabolism|Carbohydrate metabolism|Glycan biosynthesis and metabolism|Global and overview maps|Global and overview maps	Pentose and glucuronate interconversions|Ascorbate and aldarate metabolism|Amino sugar and nucleotide sugar metabolism|O-Antigen nucleotide sugar biosynthesis|Metabolic pathways|Biosynthesis of cofactors	map00040|map00053|map00520|map00541|map01100|map01240	1.64959e+06	1.9421e+06	2.81866e+06	1.68215e+06	2.74313e+06	3.17901e+06	1.70795e+06	3.1175e+06	2.32961e+06	1.70808e+06	2.03774e+06	1.09832e+06	0.85619	0.37734	none
neg-1.29_134.02128	134.021	1.29	malic acid	C4H6O5	HMDB0000156	Organic acids and derivatives	Hydroxy acids and derivatives	C00149	Metabolism|Metabolism|Metabolism|Metabolism|Metabolism|Metabolism|Metabolism|Metabolism|Metabolism|Metabolism|Metabolism|Metabolism|Metabolism|Metabolism|Metabolism|Metabolism|Metabolism|Metabolism|Environmental Information Processing|Organismal Systems|Organismal Systems|Organismal Systems|Human Diseases|Human Diseases|Human Diseases	Carbohydrate metabolism|Carbohydrate metabolism|Carbohydrate metabolism|Energy metabolism|Energy metabolism|Energy metabolism|Chemical structure transformation maps|Chemical structure transformation maps|Chemical structure transformation maps|Chemical structure transformation maps|Chemical structure transformation maps|Chemical structure transformation maps|Chemical structure transformation maps|…	Citrate cycle (TCA cycle)|Pyruvate metabolism|Glyoxylate and dicarboxylate metabolism|Methane metabolism|Carbon fixation in photosynthetic organisms|Carbon fixation pathways in prokaryotes|Biosynthesis of plant secondary metabolites|Biosynthesis of phenylpropanoids|Biosynthesis of terpenoids and steroids|Biosynthesis of alkaloids derived from shikimate pathway|Biosynthesis of alkaloids derived fr…	map00020|map00620|map00630|map00680|map00710|map00720|map01060|map01061|map01062|map01063|map01064|map01065|map01066|map01070|map01100|map01110|map01120|map01200|map02020|map04742|map04922|map04964|map05200|map05211|map05230	212978	1.92702e+06	3.02704e+06	1.47031e+06	2.38028e+06	2.68353e+06	1.521e+06	2.90044e+06	2.25217e+06	2.29652e+06	2.36109e+06	2.34709e+06	1.16897	0.377912	none
neg-0.871_314.05138	314.051	0.871	5'-phosphoribosyl-n-formylglycinamide	C8H15N2O9P	HMDB0001308	Nucleosides, nucleotides, and analogues	Glycinamide ribonucleotides	C04376	Metabolism|Metabolism|Metabolism	Nucleotide metabolism|Global and overview maps|Global and overview maps	Purine metabolism|Metabolic pathways|Biosynthesis of secondary metabolites	map00230|map01100|map01110	2.15172e+06	2.06108e+06	2.88298e+06	2.3171e+06	2.02269e+06	3.75657e+06	1.23117e+06	2.04048e+06	1.57704e+06	1.72952e+06	1.16655e+06	2.31073e+06	0.661888	0.018885	down
pos-1.062_161.06849	161.068	1.062	aminoadipic acid	C6H11NO4	HMDB0000510	Organic acids and derivatives	Carboxylic acids and derivatives	C00956	Metabolism|Metabolism|Metabolism|Metabolism|Metabolism|Metabolism|Metabolism	Amino acid metabolism|Amino acid metabolism|Biosynthesis of other secondary metabolites|Global and overview maps|Global and overview maps|Global and overview maps|Global and overview maps	Lysine biosynthesis|Lysine degradation|Penicillin and cephalosporin biosynthesis|Metabolic pathways|Biosynthesis of secondary metabolites|2-Oxocarboxylic acid metabolism|Biosynthesis of amino acids	map00300|map00310|map00311|map01100|map01110|map01210|map01230	1.63724e+06	1.72132e+06	1.97114e+06	1.73341e+06	1.70103e+06	2.48759e+06	2.25868e+06	2.52777e+06	1.98325e+06	2.22383e+06	2.24817e+06	2.38316e+06	1.21091	0.0259575	none
neg-4.238_402.0856	402.086	4.238	4'-phosphopantothenoylcysteine	C12H23N2O9PS	HMDB0001117	Organic acids and derivatives	Peptidomimetics	C04352	Metabolism|Metabolism|Metabolism	Metabolism of cofactors and vitamins|Global and overview maps|Global and overview maps	Pantothenate and CoA biosynthesis|Metabolic pathways|Biosynthesis of cofactors	map00770|map01100|map01240	800007	1.06675e+06	1.19253e+06	1.17169e+06	1.48542e+06	1.54168e+06	2.46857e+06	3.66383e+06	2.88413e+06	3.23623e+06	2.52591e+06	2.83907e+06	2.42733	3.93782e-05	up
neg-0.962_307.08349	307.083	0.962	glutathione	C10H17N3O6S	HMDB0000125	Organic acids and derivatives	Carboxylic acids and derivatives	C00051	Metabolism|Metabolism|Metabolism|Metabolism|Environmental Information Processing|Cellular Processes|Organismal Systems|Organismal Systems|Human Diseases|Human Diseases	Amino acid metabolism|Metabolism of other amino acids|Global and overview maps|Global and overview maps|Membrane transport|Cell growth and death|Endocrine system|Digestive system|Cancer: overview|Cardiovascular disease	Cysteine and methionine metabolism|Glutathione metabolism|Metabolic pathways|Biosynthesis of cofactors|ABC transporters|Ferroptosis|Thyroid hormone synthesis|Bile secretion|Chemical carcinogenesis - reactive oxygen species|Diabetic cardiomyopathy	map00270|map00480|map01100|map01240|map02010|map04216|map04918|map04976|map05208|map05415	682032	1.16113e+06	1.64868e+06	1.56947e+06	1.57023e+06	2.8089e+06	3.70095e+06	2.80261e+06	2.36838e+06	2.93082e+06	1.47554e+06	2.05171e+06	1.62387	0.0473856	up
neg-0.907_174.0161	174.016	0.907	cis-aconitic acid	C6H6O6	HMDB0000072	Organic acids and derivatives	Carboxylic acids and derivatives	C00417	Metabolism|Metabolism|Metabolism|Metabolism|Metabolism|Metabolism|Metabolism|Metabolism|Metabolism|Metabolism|Metabolism|Metabolism|Metabolism|Metabolism|Metabolism|Metabolism	Carbohydrate metabolism|Carbohydrate metabolism|Carbohydrate metabolism|Energy metabolism|Chemical structure transformation maps|Chemical structure transformation maps|Chemical structure transformation maps|Chemical structure transformation maps|Chemical structure transformation maps|Chemical structure transformation maps|Chemical structure transformation maps|Chemical structure transformation ma…	Citrate cycle (TCA cycle)|Glyoxylate and dicarboxylate metabolism|C5-Branched dibasic acid metabolism|Carbon fixation pathways in prokaryotes|Biosynthesis of plant secondary metabolites|Biosynthesis of phenylpropanoids|Biosynthesis of terpenoids and steroids|Biosynthesis of alkaloids derived from shikimate pathway|Biosynthesis of alkaloids derived from ornithine, lysine and nicotinic acid|Biosynt…	map00020|map00630|map00660|map00720|map01060|map01061|map01062|map01063|map01064|map01065|map01066|map01070|map01100|map01110|map01120|map01210	728596	576349	759416	568021	924317	464278	2.73471e+06	3.12522e+06	2.03986e+06	3.96802e+06	3.08849e+06	2.74283e+06	4.4017	7.31592e-07	up
pos-1.343_427.02883	427.029	1.343	dGDP	C10H15N5O10P2	HMDB0000960	Phenylpropanoids and polyketides	Cinnamic acids and derivatives	C00361	Metabolism|Metabolism	Nucleotide metabolism|Global and overview maps	Purine metabolism|Metabolic pathways	map00230|map01100	706344	632482	2.95374e+06	742406	3.31108e+06	4.87897e+06	1.69609e+06	1.28443e+06	1.67687e+06	1.76496e+06	953775	498132	0.595406	0.540595	none
neg-3.749_193.0737	193.074	3.749	phenylacetylglycine	C10H11NO3	HMDB0000821	Organic acids and derivatives	Carboxylic acids and derivatives	C05598	Metabolism	Amino acid metabolism	Phenylalanine metabolism	map00360	1.24037e+06	1.42075e+06	1.53207e+06	1.48025e+06	1.69876e+06	1.88196e+06	1.38929e+06	1.85668e+06	1.53241e+06	1.58806e+06	1.80656e+06	1.89364e+06	1.0878	0.292396	none
pos-0.91_323.05117	323.051	0.91	cytidine monophosphate	C9H14N3O8P	HMDB0000095	Nucleosides, nucleotides, and analogues	Pyrimidine nucleotides	C00055	Metabolism|Metabolism	Nucleotide metabolism|Global and overview maps	Pyrimidine metabolism|Metabolic pathways	map00240|map01100	2.43413e+06	1.84192e+06	1.11862e+06	1.69808e+06	1.22463e+06	1.7413e+06	1.99921e+06	411923	1.39378e+06	962869	1.98642e+06	1.91936e+06	0.862297	0.411657	none
neg-1.572_322.05668	322.057	1.572	5-thymidylic acid	C10H15N2O8P	HMDB0001227	Nucleosides, nucleotides, and analogues	Pyrimidine nucleotides	C00364	Metabolism|Metabolism|Human Diseases	Nucleotide metabolism|Global and overview maps|Drug resistance: antineoplastic	Pyrimidine metabolism|Metabolic pathways|Antifolate resistance	map00240|map01100|map01523	1.03364e+06	1.20199e+06	1.26879e+06	1.11233e+06	1.63419e+06	1.89928e+06	1.6493e+06	1.68191e+06	1.51915e+06	1.90115e+06	1.40629e+06	1.62173e+06	1.19991	0.0964197	none
pos-0.933_276.02432	276.024	0.933	6-phosphogluconic acid	C6H13O10P	HMDB0001316	Organic oxygen compounds	Organooxygen compounds	C00345	Metabolism|Metabolism|Metabolism|Metabolism|Metabolism	Carbohydrate metabolism|Global and overview maps|Global and overview maps|Global and overview maps|Global and overview maps	Pentose phosphate pathway|Metabolic pathways|Biosynthesis of secondary metabolites|Microbial metabolism in diverse environments|Carbon metabolism	map00030|map01100|map01110|map01120|map01200	465240	594654	830870	544965	1.01285e+06	1.24871e+06	2.87403e+06	2.31737e+06	2.20737e+06	2.18158e+06	1.75879e+06	1.05363e+06	2.63828	0.00090093	up
neg-0.83_226.10638	226.106	0.83	carnosine	C9H14N4O3	HMDB0000033	Organic acids and derivatives	Peptidomimetics	C00386	Metabolism|Metabolism|Metabolism	Amino acid metabolism|Metabolism of other amino acids|Global and overview maps	Histidine metabolism|beta-Alanine metabolism|Metabolic pathways	map00340|map00410|map01100	623572	1.01563e+06	1.67995e+06	1.90287e+06	1.96356e+06	1.44641e+06	1.77407e+06	2.07746e+06	1.32317e+06	1.00794e+06	720914	1.23769e+06	0.94315	0.854257	none
pos-6.052_571.36312	571.363	6.052	pc(22:4(7z,10z,13z,16z)/0:0)	C30H54NO7P	HMDB0010401	Lipids and lipid-like molecules	Glycerophospholipids	C04230	Metabolism|Human Diseases	Lipid metabolism|Cancer: overview	Glycerophospholipid metabolism|Choline metabolism in cancer	map00564|map05231	1.6122e+06	1.06359e+06	266647	433820	1.4569e+06	721294	1.52212e+06	1.90265e+06	971288	2.1183e+06	1.79641e+06	2.26485e+06	1.90399	0.0411655	up
neg-1.055_387.02427	387.024	1.055	dCDP	C9H15N3O10P2	HMDB0001245	Organic oxygen compounds	Organic oxoanionic compounds	C00705	Metabolism|Metabolism	Nucleotide metabolism|Global and overview maps	Pyrimidine metabolism|Metabolic pathways	map00240|map01100	384554	582509	1.16873e+06	840871	1.11276e+06	1.46141e+06	1.98873e+06	2.01862e+06	1.2459e+06	2.26462e+06	956139	1.53431e+06	1.80303	0.028639	up
neg-0.843_243.08666	243.087	0.843	cytidine	C9H13N3O5	HMDB0000089	Nucleosides, nucleotides, and analogues	Pyrimidine nucleosides	C00475	Metabolism|Metabolism|Environmental Information Processing	Nucleotide metabolism|Global and overview maps|Membrane transport	Pyrimidine metabolism|Metabolic pathways|ABC transporters	map00240|map01100|map02010	842743	529360	1.39839e+06	1.04058e+06	1.00735e+06	1.82748e+06	961353	1.04584e+06	1.0256e+06	1.29592e+06	756951	1.07194e+06	0.926524	0.933775	none
pos-1.067_178.04082	178.041	1.067	cysteinylglycine	C5H10N2O3S	HMDB0000078	Organic acids and derivatives	Carboxylic acids and derivatives	C01419	Metabolism|Metabolism	Metabolism of other amino acids|Global and overview maps	Glutathione metabolism|Metabolic pathways	map00480|map01100	607598	303511	490746	620038	1.09128e+06	1.00527e+06	1.33718e+06	1.81675e+06	1.54058e+06	2.07308e+06	983623	925572	2.10681	0.00837494	up
neg-3.792_203.11555	203.116	3.792	l-acetylcarnitine	C9H17NO4	HMDB0000201	Lipids and lipid-like molecules	Fatty Acyls	C02571	Human Diseases	Endocrine and metabolic disease	Insulin resistance	map04931	744113	611482	1.12229e+06	304923	678663	963834	920157	1.02293e+06	871440	1.79777e+06	890890	2.53595e+06	1.81663	0.0500882	none
neg-6.611_284.27131	284.271	6.611	stearic acid	C18H36O2	HMDB0000827	Lipids and lipid-like molecules	Fatty Acyls	C01530	Metabolism|Metabolism|Metabolism|Organismal Systems	Lipid metabolism|Lipid metabolism|Chemical structure transformation maps|Sensory system	Fatty acid biosynthesis|Biosynthesis of unsaturated fatty acids|Biosynthesis of plant secondary metabolites|Phototransduction - fly	map00061|map01040|map01060|map04745	1.12601e+06	665172	614693	1.23932e+06	994401	763997	1.84697e+06	838478	1.1683e+06	765240	634155	1.46613e+06	1.24349	0.400167	none
neg-3.2_242.0902	242.09	3.2	thymidine	C10H14N2O5	HMDB0000273	Nucleosides, nucleotides, and analogues	Pyrimidine nucleosides	C00214	Metabolism|Metabolism	Nucleotide metabolism|Global and overview maps	Pyrimidine metabolism|Metabolic pathways	map00240|map01100	706078	819515	711933	657502	447894	620997	613433	991352	716844	1.11448e+06	1.21379e+06	2.15846e+06	1.71758	0.0497705	up
neg-3.793_254.07893	254.079	3.793	l-phosphoarginine	C6H15N4O5P	HMDB0029438	Organic acids and derivatives	Carboxylic acids and derivatives	C05945	Metabolism	Amino acid metabolism	Arginine and proline metabolism	map00330	916349	1.01745e+06	956442	881868	820800	1.0425e+06	877861	792782	835954	774325	749356	853325	0.866592	0.0113056	none
neg-0.89_366.05739	366.057	0.89	phosphoribosyl formamidocarboxamide	C10H15N4O9P	HMDB0001439	Nucleosides, nucleotides, and analogues	Imidazole ribonucleosides and ribonucleotides	C04734	Metabolism|Metabolism|Metabolism|Metabolism|Metabolism	Nucleotide metabolism|Chemical structure transformation maps|Chemical structure transformation maps|Global and overview maps|Global and overview maps	Purine metabolism|Biosynthesis of plant secondary metabolites|Biosynthesis of alkaloids derived from histidine and purine|Metabolic pathways|Biosynthesis of secondary metabolites	map00230|map01060|map01065|map01100|map01110	785491	900240	885939	808915	904844	1.19193e+06	826665	893278	831103	312953	617069	1.23722e+06	0.861418	0.316124	none
neg-0.792_240.02356	240.024	0.792	l-cystine	C6H12N2O4S2	HMDB0000192	Organic acids and derivatives	Carboxylic acids and derivatives	C00491	Metabolism|Metabolism|Environmental Information Processing|Cellular Processes|Organismal Systems	Amino acid metabolism|Global and overview maps|Membrane transport|Cell growth and death|Digestive system	Cysteine and methionine metabolism|Metabolic pathways|ABC transporters|Ferroptosis|Protein digestion and absorption	map00270|map01100|map02010|map04216|map04974	555948	637817	551877	674154	713482	689412	691286	772914	736734	747792	797192	1.02166e+06	1.24718	0.0129495	none
pos-0.868_488.10653	488.107	0.868	citicoline	C14H26N4O11P2	HMDB0001413	Nucleosides, nucleotides, and analogues	Pyrimidine nucleotides	C00307	Metabolism|Metabolism|Human Diseases	Lipid metabolism|Global and overview maps|Cancer: overview	Glycerophospholipid metabolism|Metabolic pathways|Choline metabolism in cancer	map00564|map01100|map05231	324009	416203	566579	736484	1.24623e+06	696576	1.02188e+06	1.01113e+06	410871	442969	365789	393322	0.914671	0.728378	none
pos-0.734_202.21536	202.215	0.734	spermine	C10H26N4	HMDB0001256	Organic nitrogen compounds	Organonitrogen compounds	C00750	Metabolism|Metabolism|Metabolism|Metabolism|Metabolism|Metabolism|Organismal Systems	Amino acid metabolism|Metabolism of other amino acids|Metabolism of other amino acids|Metabolism of cofactors and vitamins|Global and overview maps|Global and overview maps|Digestive system	Arginine and proline metabolism|beta-Alanine metabolism|Glutathione metabolism|Pantothenate and CoA biosynthesis|Metabolic pathways|Biosynthesis of cofactors|Bile secretion	map00330|map00410|map00480|map00770|map01100|map01240|map04976	608724	406536	124876	447288	153163	122096	149357	1.21086e+06	1.04716e+06	306324	2.03661e+06	129477	2.61976	0.25836	none
neg-3.352_785.15748	785.157	3.352	FAD	C27H33N9O15P2	HMDB0001248	Nucleosides, nucleotides, and analogues	Flavin nucleotides	C00016	Metabolism|Metabolism|Metabolism|Metabolism|Organismal Systems	Metabolism of cofactors and vitamins|Global and overview maps|Global and overview maps|Global and overview maps|Digestive system	Riboflavin metabolism|Metabolic pathways|Biosynthesis of secondary metabolites|Biosynthesis of cofactors|Vitamin digestion and absorption	map00740|map01100|map01110|map01240|map04977	465719	430239	409365	358444	458147	603328	517112	598232	705373	494638	593078	469144	1.23937	0.0430693	none
pos-1.077_251.10171	251.102	1.077	deoxyadenosine	C10H13N5O3	HMDB0000101	Nucleosides, nucleotides, and analogues	Purine nucleosides	C00559	Metabolism|Metabolism|Environmental Information Processing	Nucleotide metabolism|Global and overview maps|Membrane transport	Purine metabolism|Metabolic pathways|ABC transporters	map00230|map01100|map02010	438189	377300	513217	415838	277896	891480	639517	221193	507012	473695	184692	845704	0.98555	0.782471	none
neg-3.198_379.10499	379.105	3.198	s-lactoylglutathione	C13H21N3O8S	HMDB0001066	Organic acids and derivatives	Carboxylic acids and derivatives	C03451	Metabolism|Metabolism	Carbohydrate metabolism|Global and overview maps	Pyruvate metabolism|Metabolic pathways	map00620|map01100	202222	238297	330925	250980	392654	360525	482555	641508	528952	636921	544724	503134	1.87981	0.000873445	up
neg-3.219_687.14905	687.149	3.219	3'-dephosphocoenzyme a	C21H35N7O13P2S	HMDB0001373	Nucleosides, nucleotides, and analogues	Purine nucleotides	C00882	Metabolism|Metabolism|Metabolism	Metabolism of cofactors and vitamins|Global and overview maps|Global and overview maps	Pantothenate and CoA biosynthesis|Metabolic pathways|Biosynthesis of cofactors	map00770|map01100|map01240	208714	226796	88649	385345	175495	287888	500274	406165	140834	145417	443724	1.45941e+06	2.25498	0.194336	none
neg-1.365_559.07147	559.071	1.365	adenosine diphosphate ribose	C15H23N5O14P2	HMDB0001178	Nucleosides, nucleotides, and analogues	Purine nucleotides	C00301	Metabolism|Metabolism	Nucleotide metabolism|Global and overview maps	Purine metabolism|Metabolic pathways	map00230|map01100	103274	621359	39827.3	1.00097e+06	94452.5	42840.1	425962	1.15275e+06	95733.8	43589.6	477217	38056.7	1.17374	0.795568	none
pos-3.529_376.13816	376.138	3.529	riboflavin	C17H20N4O6	HMDB0000244	Organoheterocyclic compounds	Pteridines and derivatives	C00255	Metabolism|Metabolism|Metabolism|Metabolism|Environmental Information Processing|Organismal Systems	Metabolism of cofactors and vitamins|Global and overview maps|Global and overview maps|Global and overview maps|Membrane transport|Digestive system	Riboflavin metabolism|Metabolic pathways|Biosynthesis of secondary metabolites|Biosynthesis of cofactors|ABC transporters|Vitamin digestion and absorption	map00740|map01100|map01110|map01240|map02010|map04977	287399	280213	288755	231438	278988	267633	242542	394205	386463	437946	399908	275772	1.30739	0.0509142	none
neg-6.867_320.23487	320.235	6.867	20-hydroxy-(5z,8z,11z,14z)-eicosatetraenoic acid	C20H32O3	HMDB0005998	Lipids and lipid-like molecules	Fatty Acyls	C14748	Metabolism|Metabolism|Organismal Systems	Lipid metabolism|Global and overview maps|Circulatory system	Arachidonic acid metabolism|Metabolic pathways|Vascular smooth muscle contraction	map00590|map01100|map04270	180016	143240	240662	162534	93310.9	166080	341554	295508	253652	423829	452194	378831	2.17638	0.000629399	up
neg-0.846_141.01881	141.019	0.846	o-phosphoethanolamine	C2H8NO4P	HMDB0000224	Organic acids and derivatives	Organic phosphoric acids and derivatives	C00346	Metabolism|Metabolism|Metabolism|Metabolism|Human Diseases|Environmental Information Processing	Glycan biosynthesis and metabolism|Lipid metabolism|Lipid metabolism|Global and overview maps|Drug resistance: antimicrobial|Signal transduction	Glycosylphosphatidylinositol (GPI)-anchor biosynthesis|Glycerophospholipid metabolism|Sphingolipid metabolism|Metabolic pathways|Cationic antimicrobial peptide (CAMP) resistance|Sphingolipid signaling pathway	map00563|map00564|map00600|map01100|map01503|map04071	208483	192176	191267	201799	187994	237153	194154	186787	175585	183380	177456	169902	0.892026	0.0245714	none
pos-0.731_88.0999	88.0999	0.731	putrescine	C4H12N2	HMDB0001414	Organic nitrogen compounds	Organonitrogen compounds	C00134	Metabolism|Metabolism|Metabolism|Metabolism|Metabolism|Metabolism|Metabolism|Metabolism|Environmental Information Processing|Organismal Systems	Amino acid metabolism|Metabolism of other amino acids|Metabolism of other amino acids|Biosynthesis of other secondary metabolites|Chemical structure transformation maps|Chemical structure transformation maps|Global and overview maps|Global and overview maps|Membrane transport|Digestive system	Arginine and proline metabolism|D-Arginine and D-ornithine metabolism|Glutathione metabolism|Tropane, piperidine and pyridine alkaloid biosynthesis|Biosynthesis of plant secondary metabolites|Biosynthesis of alkaloids derived from ornithine, lysine and nicotinic acid|Metabolic pathways|Biosynthesis of secondary metabolites|ABC transporters|Protein digestion and absorption	map00330|map00472|map00480|map00960|map01060|map01064|map01100|map01110|map02010|map04974	190850	191955	157795	179846	172756	215884	150597	167507	182832	179029	178805	159586	0.918193	0.155314	none
pos-1.045_161.10492	161.105	1.045	l-carnitine	C7H15NO3	HMDB0000062	Organic nitrogen compounds	Organonitrogen compounds	C00318	Organismal Systems|Organismal Systems|Human Diseases	Environmental adaptation|Digestive system|Cardiovascular disease	Thermogenesis|Bile secretion|Diabetic cardiomyopathy	map04714|map04976|map05415	127239	339179	122998	135542	126347	134036	123677	137392	181708	140925	416094	141237	1.15801	0.625566	none
pos-3.238_459.18654	459.187	3.238	5-methyltetrahydrofolic acid	C20H25N7O6	HMDB0001396	Organoheterocyclic compounds	Pteridines and derivatives	C00440	Metabolism|Metabolism|Metabolism|Metabolism|Metabolism|Human Diseases	Metabolism of cofactors and vitamins|Energy metabolism|Global and overview maps|Global and overview maps|Global and overview maps|Drug resistance: antineoplastic	One carbon pool by folate|Carbon fixation pathways in prokaryotes|Metabolic pathways|Microbial metabolism in diverse environments|Carbon metabolism|Antifolate resistance	map00670|map00720|map01100|map01120|map01200|map01523	193772	140029	176543	125183	157363	118962	269797	154245	57427.9	162881	258134	149635	1.15383	0.846303	none
neg-3.316_473.16566	473.166	3.316	10-formyltetrahydrofolate	C20H23N7O7	HMDB0000972	Organoheterocyclic compounds	Dithiolanes	C00234	Metabolism|Metabolism|Genetic Information Processing|Metabolism|Metabolism|Metabolism|Metabolism|Human Diseases	Metabolism of cofactors and vitamins|Energy metabolism|Translation|Global and overview maps|Global and overview maps|Global and overview maps|Global and overview maps|Drug resistance: antineoplastic	One carbon pool by folate|Carbon fixation pathways in prokaryotes|Aminoacyl-tRNA biosynthesis|Metabolic pathways|Microbial metabolism in diverse environments|Carbon metabolism|Biosynthesis of cofactors|Antifolate resistance	map00670|map00720|map00970|map01100|map01120|map01200|map01240|map01523	141706	46518.1	73023.5	60938.2	51933.9	77781.7	71275.2	99441.1	113704	55701.9	69106.5	89785.6	1.10426	0.483199	none
neg-3.53_399.144	399.144	3.53	s-adenosylmethionine	C15H23N6O5S	HMDB0001185	Nucleosides, nucleotides, and analogues	5'-deoxyribonucleosides	C00019	Metabolism|Metabolism|Metabolism|Metabolism|Metabolism|Metabolism|Metabolism|Metabolism|Metabolism|Metabolism|Genetic Information Processing|Human Diseases	Biosynthesis of other secondary metabolites|Amino acid metabolism|Amino acid metabolism|Metabolism of terpenoids and polyketides|Chemical structure transformation maps|Chemical structure transformation maps|Global and overview maps|Global and overview maps|Global and overview maps|Global and overview maps|Folding, sorting and degradation|Cancer: overview	Monobactam biosynthesis|Cysteine and methionine metabolism|Arginine and proline metabolism|Zeatin biosynthesis|Biosynthesis of plant secondary metabolites|Biosynthesis of plant hormones|Metabolic pathways|Biosynthesis of secondary metabolites|Biosynthesis of amino acids|Biosynthesis of cofactors|Sulfur relay system|Chemical carcinogenesis - reactive oxygen species	map00261|map00270|map00330|map00908|map01060|map01070|map01100|map01110|map01230|map01240|map04122|map05208	38109.2	70649.8	39199.1	34264.7	70487.9	14129.3	28848.2	42610.6	55685.8	66959.7	51443.9	61016.6	1.14887	0.422046	none
pos-3.618_244.08763	244.088	3.618	biotin	C10H16N2O3S	HMDB0000030	Organoheterocyclic compounds	Biotin and derivatives	C00120	Metabolism|Metabolism|Metabolism|Environmental Information Processing|Organismal Systems	Metabolism of cofactors and vitamins|Global and overview maps|Global and overview maps|Membrane transport|Digestive system	Biotin metabolism|Metabolic pathways|Biosynthesis of cofactors|ABC transporters|Vitamin digestion and absorption	map00780|map01100|map01240|map02010|map04977	36604.5	39939.7	39125.5	37156.4	38530.4	43750.3	37657.2	37774.7	40580.2	33286.9	33685.1	33597.9	0.921207	0.0807205	none
