# Supplementary material for: PRODH safeguards human naive pluripotency by limiting mitochondrial oxidative phosphorylation and reactive oxygen species production
Source: EMBO Rep. 2024 Mar 13;25(4):22. doi: 10.1038/s44319-024-00110-z (PMC11014864; doi:10.1038/s44319-024-00110-z)
Supplement: Supplementary file 4 — Dataset EV3 [file 44319_2024_110_MOESM4_ESM.xlsx]

## Sheet: Legend
Metabolite ratios in H9N-shPRODH versus H9N-PLKO.1 hESCs from untargeted metabolomics (related to Fig. EV3B)

## Sheet: Metabolite ratio
ID	MZ	RT	Metabolite	Formula	HMDB	Superclass	Class	KEGG	Level1	Level2	Level3	Pathway	H9NPLKO1_1	H9NPLKO1_2	H9NPLKO1_3	H9NPLKO1_4	H9NPLKO1_5	H9NPLKO1_6	H9NshPRODH_1	H9NshPRODH_2	H9NshPRODH_3	H9NshPRODH_4	H9NshPRODH_5	H9NshPRODH_6	ratio	t.test_p.value	regulated
pos-3.21_165.07875	165.079	3.21	l-phenylalanine	C9H11NO2	HMDB0000159	Organic acids and derivatives	Carboxylic acids and derivatives	C00079	Metabolism|Metabolism|Metabolism|Metabolism|Metabolism|Metabolism|Genetic Information Processing|Metabolism|Metabolism|Metabolism|Metabolism|Metabolism|Metabolism|Metabolism|Metabolism|Metabolism|Metabolism|Environmental Information Processing|Organismal Systems|Organismal Systems|Human Diseases	Amino acid metabolism|Amino acid metabolism|Metabolism of other amino acids|Biosynthesis of other secondary metabolites|Biosynthesis of other secondary metabolites|Biosynthesis of other secondary metabolites|Translation|Biosynthesis of other secondary metabolites|Chemical structure transformation maps|Chemical structure transformation maps|Chemical structure transformation maps|Chemical structure…	Phenylalanine metabolism|Phenylalanine, tyrosine and tryptophan biosynthesis|Cyanoamino acid metabolism|Phenylpropanoid biosynthesis|Tropane, piperidine and pyridine alkaloid biosynthesis|Glucosinolate biosynthesis|Aminoacyl-tRNA biosynthesis|Biosynthesis of various secondary metabolites - part 2|Biosynthesis of plant secondary metabolites|Biosynthesis of phenylpropanoids|Biosynthesis of alkaloid…	map00360|map00400|map00460|map00940|map00960|map00966|map00970|map00998|map01060|map01061|map01063|map01064|map01070|map01100|map01110|map01210|map01230|map02010|map04974|map04978|map05230	1.55959e+09	1.64041e+09	1.21711e+09	1.10172e+09	1.45204e+09	1.2801e+09	1.81786e+09	1.62396e+09	1.29349e+09	1.81717e+09	1.79327e+09	1.94988e+09	1.24781	0.0280973	none
pos-1.421_136.03826	136.038	1.421	hypoxanthine	C5H4N4O	HMDB0000157	Organoheterocyclic compounds	Imidazopyrimidines	C00262	Metabolism|Metabolism	Nucleotide metabolism|Global and overview maps	Purine metabolism|Metabolic pathways	map00230|map01100	5.86157e+08	7.55471e+08	5.91512e+08	5.5021e+08	1.19877e+08	6.78193e+08	8.12858e+08	6.52295e+08	7.71661e+08	8.9687e+08	7.51505e+08	8.83257e+08	1.45317	0.131884	none
pos-1.367_149.05078	149.051	1.367	l-(-)-methionine	C5H11NO2S	HMDB0000696	Organic acids and derivatives	Carboxylic acids and derivatives	C00073	Metabolism|Metabolism|Genetic Information Processing|Metabolism|Metabolism|Metabolism|Metabolism|Metabolism|Metabolism|Metabolism|Human Diseases|Organismal Systems|Organismal Systems|Human Diseases	Amino acid metabolism|Biosynthesis of other secondary metabolites|Translation|Chemical structure transformation maps|Chemical structure transformation maps|Global and overview maps|Global and overview maps|Global and overview maps|Global and overview maps|Global and overview maps|Drug resistance: antineoplastic|Digestive system|Digestive system|Cancer: overview	Cysteine and methionine metabolism|Glucosinolate biosynthesis|Aminoacyl-tRNA biosynthesis|Biosynthesis of plant secondary metabolites|Biosynthesis of plant hormones|Metabolic pathways|Biosynthesis of secondary metabolites|2-Oxocarboxylic acid metabolism|Biosynthesis of amino acids|Biosynthesis of cofactors|Antifolate resistance|Protein digestion and absorption|Mineral absorption|Central carbon me…	map00270|map00966|map00970|map01060|map01070|map01100|map01110|map01210|map01230|map01240|map01523|map04974|map04978|map05230	3.74996e+08	3.4164e+08	2.21655e+08	2.45964e+08	3.68556e+08	2.47679e+08	3.36106e+08	3.37716e+08	2.73224e+08	4.04182e+08	4.55666e+08	4.80507e+08	1.27043	0.0896775	none
pos-4.732_299.2817	299.282	4.732	d-sphingosine	C18H37NO2	HMDB0000252	Organic nitrogen compounds	Organonitrogen compounds	C00319	Metabolism|Metabolism|Environmental Information Processing|Cellular Processes|Cellular Processes	Lipid metabolism|Global and overview maps|Signal transduction|Cell growth and death|Cell growth and death	Sphingolipid metabolism|Metabolic pathways|Sphingolipid signaling pathway|Apoptosis|Necroptosis	map00600|map01100|map04071|map04210|map04217	2.66994e+08	2.99949e+08	2.82008e+08	2.74348e+08	2.87282e+08	3.23583e+08	2.94381e+08	2.86737e+08	3.46482e+08	3.19939e+08	4.07875e+08	4.08076e+08	1.18991	0.0484724	none
pos-4.831_301.29743	301.297	4.831	sphinganine	C18H39NO2	HMDB0000269	Organic nitrogen compounds	Organonitrogen compounds	C00836	Metabolism|Metabolism|Environmental Information Processing	Lipid metabolism|Global and overview maps|Signal transduction	Sphingolipid metabolism|Metabolic pathways|Sphingolipid signaling pathway	map00600|map01100|map04071	1.52602e+08	1.912e+08	1.34708e+08	1.26948e+08	1.33101e+08	1.35148e+08	1.09967e+08	1.40267e+08	1.43639e+08	1.48429e+08	2.03061e+08	3.41911e+08	1.24444	0.403181	none
pos-1.457_112.02711	112.027	1.457	uracil	C4H4N2O2	HMDB0000300	Organoheterocyclic compounds	Diazines	C00106	Metabolism|Metabolism|Metabolism|Metabolism	Nucleotide metabolism|Metabolism of other amino acids|Metabolism of cofactors and vitamins|Global and overview maps	Pyrimidine metabolism|beta-Alanine metabolism|Pantothenate and CoA biosynthesis|Metabolic pathways	map00240|map00410|map00770|map01100	4.7502e+07	1.29566e+08	2.35139e+08	1.05568e+08	2.88671e+08	5.80436e+07	7.55352e+07	8.46644e+07	1.30235e+08	7.19348e+07	2.32584e+08	2.41734e+08	0.96784	0.904796	none
pos-3.314_219.1106	219.111	3.314	pantothenic acid	C9H17NO5	HMDB0000210	Organic oxygen compounds	Organooxygen compounds	C00864	Metabolism|Metabolism|Metabolism|Metabolism|Metabolism|Organismal Systems	Metabolism of other amino acids|Metabolism of cofactors and vitamins|Global and overview maps|Global and overview maps|Global and overview maps|Digestive system	beta-Alanine metabolism|Pantothenate and CoA biosynthesis|Metabolic pathways|Biosynthesis of secondary metabolites|Biosynthesis of cofactors|Vitamin digestion and absorption	map00410|map00770|map01100|map01110|map01240|map04977	9.40112e+07	9.63953e+07	9.94014e+07	9.4155e+07	1.14403e+08	1.28217e+08	1.77132e+08	1.49697e+08	1.65123e+08	1.7509e+08	1.77463e+08	1.95042e+08	1.65907	2.18184e-05	up
pos-1.723_267.09627	267.096	1.723	adenosine	C10H13N5O4	HMDB0000050	Nucleosides, nucleotides, and analogues	Purine nucleosides	C00212	Metabolism|Metabolism|Environmental Information Processing|Environmental Information Processing|Environmental Information Processing|Environmental Information Processing|Environmental Information Processing|Organismal Systems|Organismal Systems|Organismal Systems|Human Diseases|Human Diseases|Human Diseases	Nucleotide metabolism|Global and overview maps|Membrane transport|Signal transduction|Signal transduction|Signal transduction|Signaling molecules and interaction|Circulatory system|Endocrine system|Endocrine system|Neurodegenerative disease|Substance dependence|Substance dependence	Purine metabolism|Metabolic pathways|ABC transporters|cGMP-PKG signaling pathway|cAMP signaling pathway|Sphingolipid signaling pathway|Neuroactive ligand-receptor interaction|Vascular smooth muscle contraction|Regulation of lipolysis in adipocytes|Renin secretion|Parkinson disease|Morphine addiction|Alcoholism	map00230|map01100|map02010|map04022|map04024|map04071|map04080|map04270|map04923|map04924|map05012|map05032|map05034	6.14111e+07	9.83659e+07	5.68785e+07	7.60888e+07	1.16344e+08	9.41436e+07	2.56178e+08	1.29837e+08	3.12308e+08	1.55686e+08	1.17486e+08	1.71301e+08	2.27091	0.00277006	up
neg-10.68_97.96719	97.9672	10.68	sulfate	H2O4S	HMDB0001448	Homogeneous non-metal compounds	Non-metal oxoanionic compounds	C00059	Metabolism|Metabolism|Metabolism|Metabolism|Metabolism|Metabolism|Metabolism|Environmental Information Processing|Cellular Processes	Nucleotide metabolism|Biosynthesis of other secondary metabolites|Amino acid metabolism|Energy metabolism|Global and overview maps|Global and overview maps|Global and overview maps|Membrane transport|Cellular community - prokaryotes	Purine metabolism|Monobactam biosynthesis|Cysteine and methionine metabolism|Sulfur metabolism|Metabolic pathways|Biosynthesis of secondary metabolites|Microbial metabolism in diverse environments|ABC transporters|Quorum sensing	map00230|map00261|map00270|map00920|map01100|map01110|map01120|map02010|map02024	1.29633e+08	1.34972e+08	1.40748e+08	1.35807e+08	1.33021e+08	1.23402e+08	1.16532e+08	1.17707e+08	1.34732e+08	1.25294e+08	1.37092e+08	1.30692e+08	0.955448	0.197922	none
neg-1.879_268.08062	268.081	1.879	inosine	C10H12N4O5	HMDB0000195	Nucleosides, nucleotides, and analogues	Purine nucleosides	C00294	Metabolism|Metabolism|Environmental Information Processing	Nucleotide metabolism|Global and overview maps|Membrane transport	Purine metabolism|Metabolic pathways|ABC transporters	map00230|map01100|map02010	9.73366e+07	1.50308e+08	5.26387e+07	7.37391e+07	7.78374e+07	7.43109e+07	1.15429e+08	9.97125e+07	1.88899e+08	1.45711e+08	6.6705e+07	8.35406e+07	1.33036	0.212053	none
pos-0.762_145.15766	145.158	0.762	spermidine	C7H19N3	HMDB0001257	Organic nitrogen compounds	Organonitrogen compounds	C00315	Metabolism|Metabolism|Metabolism|Metabolism|Metabolism|Metabolism|Environmental Information Processing|Organismal Systems	Amino acid metabolism|Metabolism of other amino acids|Metabolism of other amino acids|Biosynthesis of other secondary metabolites|Metabolism of terpenoids and polyketides|Global and overview maps|Membrane transport|Digestive system	Arginine and proline metabolism|beta-Alanine metabolism|Glutathione metabolism|Phenylpropanoid biosynthesis|Biosynthesis of siderophore group nonribosomal peptides|Metabolic pathways|ABC transporters|Bile secretion	map00330|map00410|map00480|map00940|map01053|map01100|map02010|map04976	8.0436e+07	3.31652e+07	7.53326e+07	9.13412e+07	1.15698e+08	8.23874e+07	1.66998e+08	1.13372e+08	1.78659e+08	7.0827e+07	7.64386e+07	8.28188e+07	1.44058	0.163728	none
pos-0.856_257.10231	257.102	0.856	glycerophosphocholine	C8H20NO6P	HMDB0000086	Lipids and lipid-like molecules	Glycerophospholipids	C00670	Metabolism|Metabolism|Human Diseases	Lipid metabolism|Lipid metabolism|Cancer: overview	Glycerophospholipid metabolism|Ether lipid metabolism|Choline metabolism in cancer	map00564|map00565|map05231	1.1882e+08	1.30256e+08	9.55692e+07	7.37518e+07	9.46152e+07	9.79909e+07	5.80274e+07	1.04387e+08	5.74603e+07	1.07352e+08	7.27099e+07	8.30555e+07	0.790491	0.10385	none
pos-0.976_155.06922	155.069	0.976	l-histidine	C6H9N3O2	HMDB0000177	Organic acids and derivatives	Carboxylic acids and derivatives	C00135	Metabolism|Metabolism|Metabolism|Genetic Information Processing|Metabolism|Metabolism|Metabolism|Metabolism|Metabolism|Environmental Information Processing|Organismal Systems|Human Diseases	Amino acid metabolism|Biosynthesis of other secondary metabolites|Metabolism of other amino acids|Translation|Chemical structure transformation maps|Chemical structure transformation maps|Global and overview maps|Global and overview maps|Global and overview maps|Membrane transport|Digestive system|Cancer: overview	Histidine metabolism|Staurosporine biosynthesis|beta-Alanine metabolism|Aminoacyl-tRNA biosynthesis|Biosynthesis of plant secondary metabolites|Biosynthesis of alkaloids derived from histidine and purine|Metabolic pathways|Biosynthesis of secondary metabolites|Biosynthesis of amino acids|ABC transporters|Protein digestion and absorption|Central carbon metabolism in cancer	map00340|map00404|map00410|map00970|map01060|map01065|map01100|map01110|map01230|map02010|map04974|map05230	1.20207e+08	1.11959e+08	8.65672e+07	5.34536e+07	7.61718e+07	8.3586e+07	5.60919e+07	8.72393e+07	5.13915e+07	1.00488e+08	1.2417e+08	1.20126e+08	1.01422	0.966418	none
neg-0.359_90.03156	90.0316	0.359	l-(+)-lactic acid	C3H6O3	HMDB0000190	Organic acids and derivatives	Hydroxy acids and derivatives	C00186	Metabolism|Metabolism|Metabolism|Metabolism|Metabolism|Metabolism|Metabolism|Metabolism|Environmental Information Processing|Environmental Information Processing|Organismal Systems|Human Diseases	Carbohydrate metabolism|Carbohydrate metabolism|Carbohydrate metabolism|Carbohydrate metabolism|Xenobiotics biodegradation and metabolism|Global and overview maps|Global and overview maps|Global and overview maps|Signal transduction|Signal transduction|Endocrine system|Cancer: overview	Glycolysis / Gluconeogenesis|Fructose and mannose metabolism|Pyruvate metabolism|Propanoate metabolism|Styrene degradation|Metabolic pathways|Biosynthesis of secondary metabolites|Microbial metabolism in diverse environments|cAMP signaling pathway|HIF-1 signaling pathway|Glucagon signaling pathway|Central carbon metabolism in cancer	map00010|map00051|map00620|map00640|map00643|map01100|map01110|map01120|map04024|map04066|map04922|map05230	8.60512e+07	9.30184e+07	9.04814e+07	8.35766e+07	8.55601e+07	8.77955e+07	7.52193e+07	8.07181e+07	8.73384e+07	7.51926e+07	8.24111e+07	8.32176e+07	0.919492	0.0177043	none
neg-0.848_147.05287	147.053	0.848	l-glutamic acid	C5H9NO4	HMDB0000148	Organic acids and derivatives	Carboxylic acids and derivatives	C00025	Metabolism|Metabolism|Metabolism|Metabolism|Metabolism|Metabolism|Metabolism|Metabolism|Metabolism|Metabolism|Metabolism|Metabolism|Metabolism|Metabolism|Genetic Information Processing|Metabolism|Metabolism|Metabolism|Metabolism|Metabolism|Metabolism|Metabolism|Metabolism|Metabolism|Metabolism|Environmental Information Processing|Environmental Information Processing|Environmental Information Proc…	Amino acid metabolism|Amino acid metabolism|Amino acid metabolism|Biosynthesis of other secondary metabolites|Amino acid metabolism|Metabolism of other amino acids|Metabolism of other amino acids|Metabolism of other amino acids|Biosynthesis of other secondary metabolites|Carbohydrate metabolism|Carbohydrate metabolism|Carbohydrate metabolism|Metabolism of cofactors and vitamins|Energy metabolism|…	Arginine biosynthesis|Alanine, aspartate and glutamate metabolism|Arginine and proline metabolism|Carbapenem biosynthesis|Histidine metabolism|Taurine and hypotaurine metabolism|D-Glutamine and D-glutamate metabolism|Glutathione metabolism|Neomycin, kanamycin and gentamicin biosynthesis|Glyoxylate and dicarboxylate metabolism|Butanoate metabolism|C5-Branched dibasic acid metabolism|Porphyrin and …	map00220|map00250|map00330|map00332|map00340|map00430|map00471|map00480|map00524|map00630|map00650|map00660|map00860|map00910|map00970|map00997|map01060|map01064|map01100|map01110|map01120|map01200|map01210|map01230|map01240|map02010|map02020|map04068|map04072|map04080|map04216|map04540|map04713|map04720|map04721|map04723|map04724|map04727|map04730|map04742|map04964|map04974|map05014|map05016|map…	7.6763e+07	1.03584e+08	5.41877e+07	4.35987e+07	5.32722e+07	6.3884e+07	5.96625e+07	7.30801e+07	6.80926e+07	9.80996e+07	1.19043e+08	1.57149e+08	1.45495	0.100315	none
neg-1.022_260.02949	260.029	1.022	d-mannose 6-phosphate	C6H13O9P	HMDB0001078	Organic oxygen compounds	Organooxygen compounds	C00275	Metabolism|Metabolism|Metabolism|Metabolism|Metabolism|Metabolism|Environmental Information Processing|Cellular Processes	Carbohydrate metabolism|Carbohydrate metabolism|Glycan biosynthesis and metabolism|Global and overview maps|Global and overview maps|Global and overview maps|Membrane transport|Transport and catabolism	Fructose and mannose metabolism|Amino sugar and nucleotide sugar metabolism|O-Antigen nucleotide sugar biosynthesis|Metabolic pathways|Biosynthesis of secondary metabolites|Biosynthesis of cofactors|Phosphotransferase system (PTS)|Lysosome	map00051|map00520|map00541|map01100|map01110|map01240|map02060|map04142	5.89394e+07	1.02598e+08	3.55091e+07	5.50431e+07	6.23703e+07	3.41918e+07	6.72483e+07	5.64549e+07	3.50184e+07	4.62981e+07	2.10378e+07	3.36797e+07	0.744977	0.246817	none
pos-6.244_507.36819	507.368	6.244	lysopc(p-18:0/0:0)	C26H54NO6P	HMDB0013122	Lipids and lipid-like molecules	Glycerophospholipids	C04230	Metabolism|Human Diseases	Lipid metabolism|Cancer: overview	Glycerophospholipid metabolism|Choline metabolism in cancer	map00564|map05231	5.44378e+07	6.91159e+07	2.52334e+07	4.08577e+07	5.87939e+07	3.80474e+07	6.09754e+07	5.49953e+07	4.92676e+07	6.9662e+07	3.29484e+07	4.65474e+07	1.09742	0.532785	none
pos-1.826_151.04913	151.049	1.826	guanine	C5H5N5O	HMDB0000132	Organoheterocyclic compounds	Imidazopyrimidines	C00242	Metabolism|Metabolism	Nucleotide metabolism|Global and overview maps	Purine metabolism|Metabolic pathways	map00230|map01100	4.43575e+07	6.62246e+07	2.50418e+07	3.60855e+07	2.21111e+07	2.43883e+07	5.62466e+07	4.53954e+07	1.10579e+08	8.33587e+07	2.97567e+07	5.14056e+07	1.72652	0.0628192	none
pos-0.918_130.11045	130.11	0.918	n-acetylputrescine	C6H14N2O	HMDB0002064	Organic acids and derivatives	Carboximidic acids and derivatives	C02714	Metabolism|Metabolism	Amino acid metabolism|Global and overview maps	Arginine and proline metabolism|Metabolic pathways	map00330|map01100	4.40448e+07	4.77474e+07	5.69431e+07	4.69278e+07	5.02123e+07	6.07275e+07	3.66551e+07	4.04509e+07	5.08707e+07	4.02556e+07	4.25541e+07	4.14323e+07	0.822623	0.0161073	none
pos-1.514_129.07884	129.079	1.514	pipecolic acid	C6H11NO2	HMDB0000070	Organic acids and derivatives	Carboxylic acids and derivatives	C00408	Metabolism|Metabolism|Metabolism|Metabolism|Metabolism|Metabolism	Amino acid metabolism|Biosynthesis of other secondary metabolites|Chemical structure transformation maps|Chemical structure transformation maps|Global and overview maps|Global and overview maps	Lysine degradation|Tropane, piperidine and pyridine alkaloid biosynthesis|Biosynthesis of plant secondary metabolites|Biosynthesis of alkaloids derived from ornithine, lysine and nicotinic acid|Metabolic pathways|Biosynthesis of secondary metabolites	map00310|map00960|map01060|map01064|map01100|map01110	7.98286e+07	4.58005e+07	5.92292e+07	1.98279e+07	2.50539e+07	4.77197e+07	2.77991e+07	4.69154e+07	4.52705e+07	4.55001e+07	5.07589e+07	5.05716e+07	0.961637	0.839548	none
pos-6.874_549.37849	549.378	6.874	lysopc(20:1(11z)/0:0)	C28H56NO7P	HMDB0010391	Lipids and lipid-like molecules	Glycerophospholipids	C04230	Metabolism|Human Diseases	Lipid metabolism|Cancer: overview	Glycerophospholipid metabolism|Choline metabolism in cancer	map00564|map05231	5.08351e+07	6.32371e+07	3.29727e+07	5.16585e+07	5.895e+07	3.61782e+07	4.24938e+07	3.89193e+07	4.48579e+07	4.55145e+07	2.11434e+07	3.06428e+07	0.760884	0.117358	none
pos-7.069_509.38358	509.384	7.069	lysopc(o-18:0/0:0)	C26H56NO6P	HMDB0011149	Lipids and lipid-like molecules	Glycerophospholipids	C04317	Metabolism|Metabolism	Lipid metabolism|Global and overview maps	Ether lipid metabolism|Metabolic pathways	map00565|map01100	4.79263e+07	5.32575e+07	2.08781e+07	3.45079e+07	4.76128e+07	2.85854e+07	4.50497e+07	4.20674e+07	3.16536e+07	5.12879e+07	2.34769e+07	3.34498e+07	0.975157	0.97575	none
pos-1.729_135.05415	135.054	1.729	adenine	C5H5N5	HMDB0000034	Organoheterocyclic compounds	Imidazopyrimidines	C00147	Metabolism|Metabolism|Metabolism	Nucleotide metabolism|Metabolism of terpenoids and polyketides|Global and overview maps	Purine metabolism|Zeatin biosynthesis|Metabolic pathways	map00230|map00908|map01100	2.22997e+07	2.42998e+07	2.258e+07	2.30395e+07	2.89791e+07	2.83929e+07	4.95028e+07	3.07454e+07	6.84425e+07	3.10712e+07	3.09443e+07	4.25121e+07	1.69274	0.0133202	up
pos-0.251_131.05801	131.058	0.251	5-aminolevulinic acid	C5H9NO3	HMDB0001149	Organic acids and derivatives	Carboxylic acids and derivatives	C00430	Metabolism|Metabolism|Metabolism|Metabolism|Metabolism|Metabolism|Metabolism|Environmental Information Processing	Amino acid metabolism|Metabolism of cofactors and vitamins|Chemical structure transformation maps|Global and overview maps|Global and overview maps|Global and overview maps|Global and overview maps|Membrane transport	Glycine, serine and threonine metabolism|Porphyrin and chlorophyll metabolism|Biosynthesis of plant secondary metabolites|Metabolic pathways|Biosynthesis of secondary metabolites|Microbial metabolism in diverse environments|Biosynthesis of cofactors|ABC transporters	map00260|map00860|map01060|map01100|map01110|map01120|map01240|map02010	3.0362e+07	3.18935e+07	3.04728e+07	3.18867e+07	3.15655e+07	2.89061e+07	2.92429e+07	3.18075e+07	2.88049e+07	3.1185e+07	3.08476e+07	2.9015e+07	0.977395	0.348193	none
pos-3.38_115.06334	115.063	3.38	l-proline	C5H9NO2	HMDB0000162	Organic acids and derivatives	Carboxylic acids and derivatives	C00148	Metabolism|Metabolism|Metabolism|Metabolism|Metabolism|Genetic Information Processing|Metabolism|Metabolism|Metabolism|Environmental Information Processing|Organismal Systems|Organismal Systems|Human Diseases	Amino acid metabolism|Biosynthesis of other secondary metabolites|Biosynthesis of other secondary metabolites|Biosynthesis of other secondary metabolites|Biosynthesis of other secondary metabolites|Translation|Global and overview maps|Global and overview maps|Global and overview maps|Membrane transport|Digestive system|Digestive system|Cancer: overview	Arginine and proline metabolism|Carbapenem biosynthesis|Prodigiosin biosynthesis|Novobiocin biosynthesis|Staurosporine biosynthesis|Aminoacyl-tRNA biosynthesis|Metabolic pathways|Biosynthesis of secondary metabolites|Biosynthesis of amino acids|ABC transporters|Protein digestion and absorption|Mineral absorption|Central carbon metabolism in cancer	map00330|map00332|map00333|map00401|map00404|map00970|map01100|map01110|map01230|map02010|map04974|map04978|map05230	2.38722e+07	1.67414e+07	1.78675e+07	2.08524e+07	2.27798e+07	1.86528e+07	2.68268e+07	5.87771e+07	1.54977e+07	2.83646e+07	3.12392e+07	4.35132e+07	1.69102	0.0600536	none
pos-0.865_119.05802	119.058	0.865	l-threonine	C4H9NO3	HMDB0000167	Organic acids and derivatives	Carboxylic acids and derivatives	C00188	Metabolism|Metabolism|Metabolism|Metabolism|Genetic Information Processing|Metabolism|Metabolism|Metabolism|Metabolism|Metabolism|Metabolism|Environmental Information Processing|Organismal Systems|Organismal Systems	Amino acid metabolism|Biosynthesis of other secondary metabolites|Amino acid metabolism|Metabolism of cofactors and vitamins|Translation|Biosynthesis of other secondary metabolites|Chemical structure transformation maps|Global and overview maps|Global and overview maps|Global and overview maps|Global and overview maps|Membrane transport|Digestive system|Digestive system	Glycine, serine and threonine metabolism|Monobactam biosynthesis|Valine, leucine and isoleucine biosynthesis|Porphyrin and chlorophyll metabolism|Aminoacyl-tRNA biosynthesis|Biosynthesis of various secondary metabolites - part 3|Biosynthesis of plant secondary metabolites|Metabolic pathways|Biosynthesis of secondary metabolites|Microbial metabolism in diverse environments|Biosynthesis of amino ac…	map00260|map00261|map00290|map00860|map00970|map00997|map01060|map01100|map01110|map01120|map01230|map02010|map04974|map04978	2.84832e+07	3.53283e+07	2.28487e+07	2.04039e+07	2.28277e+07	2.29098e+07	1.87007e+07	2.72707e+07	2.34781e+07	3.2382e+07	3.22103e+07	3.36169e+07	1.09723	0.489958	none
pos-1.354_126.0427	126.043	1.354	thymine	C5H6N2O2	HMDB0000262	Organoheterocyclic compounds	Diazines	C00178	Metabolism|Metabolism	Nucleotide metabolism|Global and overview maps	Pyrimidine metabolism|Metabolic pathways	map00240|map01100	1.64847e+07	1.77858e+07	2.12574e+07	2.6682e+07	2.50886e+07	1.81238e+07	2.3301e+07	2.68311e+07	2.19898e+07	2.56655e+07	2.2495e+07	2.21863e+07	1.13591	0.152641	none
pos-4.281_131.05801	131.058	4.281	2-oxo-5-amino-pentanoic acid	C5H9NO3	HMDB0006272	Organic acids and derivatives	Keto acids and derivatives	C01110	Metabolism|Metabolism|Metabolism	Amino acid metabolism|Metabolism of other amino acids|Global and overview maps	Arginine and proline metabolism|D-Arginine and D-ornithine metabolism|Metabolic pathways	map00330|map00472|map01100	1.52922e+07	1.4877e+07	1.57377e+07	1.48768e+07	1.39627e+07	1.49553e+07	1.39111e+07	5.02974e+07	1.52767e+07	1.40334e+07	5.14947e+07	1.45457e+07	1.77877	0.207361	none
pos-1.815_283.09114	283.091	1.815	guanosine	C10H13N5O5	HMDB0000133	Nucleosides, nucleotides, and analogues	Purine nucleosides	C00387	Metabolism|Metabolism|Environmental Information Processing	Nucleotide metabolism|Global and overview maps|Membrane transport	Purine metabolism|Metabolic pathways|ABC transporters	map00230|map01100|map02010	2.01227e+07	2.57813e+07	1.35417e+07	1.46774e+07	1.00617e+07	1.21953e+07	1.84776e+07	1.95551e+07	3.31884e+07	3.07125e+07	1.59759e+07	2.73984e+07	1.50766	0.0468457	up
pos-9.884_139.98794	139.988	9.884	acetylphosphate	C2H5O5P	HMDB0001494	Organic acids and derivatives	Organic phosphoric acids and derivatives	C00227	Metabolism|Metabolism|Metabolism|Metabolism|Metabolism|Metabolism|Metabolism	Metabolism of other amino acids|Carbohydrate metabolism|Energy metabolism|Energy metabolism|Global and overview maps|Global and overview maps|Global and overview maps	Taurine and hypotaurine metabolism|Pyruvate metabolism|Methane metabolism|Carbon fixation pathways in prokaryotes|Metabolic pathways|Microbial metabolism in diverse environments|Carbon metabolism	map00430|map00620|map00680|map00720|map01100|map01120|map01200	1.98693e+07	1.91169e+07	2.17468e+07	2.02126e+07	1.95683e+07	2.00905e+07	1.93709e+07	1.95248e+07	2.03925e+07	2.01722e+07	2.04223e+07	1.9231e+07	0.987638	0.585276	none
neg-1.588_181.07368	181.074	1.588	l-tyrosine	C9H11NO3	HMDB0000158	Organic acids and derivatives	Carboxylic acids and derivatives	C00082	Metabolism|Metabolism|Metabolism|Metabolism|Metabolism|Metabolism|Metabolism|Metabolism|Metabolism|Metabolism|Metabolism|Metabolism|Metabolism|Genetic Information Processing|Metabolism|Metabolism|Metabolism|Metabolism|Metabolism|Metabolism|Metabolism|Metabolism|Metabolism|Metabolism|Organismal Systems|Organismal Systems|Organismal Systems|Organismal Systems|Human Diseases|Human Diseases|Human Dis…	Metabolism of cofactors and vitamins|Biosynthesis of other secondary metabolites|Amino acid metabolism|Amino acid metabolism|Amino acid metabolism|Biosynthesis of other secondary metabolites|Metabolism of other amino acids|Energy metabolism|Metabolism of cofactors and vitamins|Biosynthesis of other secondary metabolites|Biosynthesis of other secondary metabolites|Biosynthesis of other secondary m…	Ubiquinone and other terpenoid-quinone biosynthesis|Monobactam biosynthesis|Tyrosine metabolism|Phenylalanine metabolism|Phenylalanine, tyrosine and tryptophan biosynthesis|Novobiocin biosynthesis|Cyanoamino acid metabolism|Methane metabolism|Thiamine metabolism|Phenylpropanoid biosynthesis|Isoquinoline alkaloid biosynthesis|Betalain biosynthesis|Glucosinolate biosynthesis|Aminoacyl-tRNA biosynth…	map00130|map00261|map00350|map00360|map00400|map00401|map00460|map00680|map00730|map00940|map00950|map00965|map00966|map00970|map00998|map01055|map01059|map01060|map01063|map01100|map01110|map01210|map01230|map01240|map04728|map04916|map04917|map04974|map05012|map05030|map05031|map05034|map05230	2.13226e+07	2.30988e+07	1.51265e+07	1.3183e+07	1.71222e+07	1.5997e+07	1.47737e+07	1.91827e+07	1.32822e+07	2.13798e+07	2.34353e+07	2.16572e+07	1.07426	0.597552	none
neg-0.853_260.02944	260.029	0.853	glucose 1-phosphate	C6H13O9P	HMDB0001586	Organic oxygen compounds	Organooxygen compounds	C00103	Metabolism|Metabolism|Metabolism|Metabolism|Metabolism|Metabolism|Metabolism|Metabolism|Metabolism|Metabolism|Metabolism|Metabolism|Metabolism|Metabolism|Metabolism|Organismal Systems	Carbohydrate metabolism|Carbohydrate metabolism|Carbohydrate metabolism|Carbohydrate metabolism|Carbohydrate metabolism|Biosynthesis of other secondary metabolites|Metabolism of terpenoids and polyketides|Biosynthesis of other secondary metabolites|Glycan biosynthesis and metabolism|Lipid metabolism|Chemical structure transformation maps|Global and overview maps|Global and overview maps|Global an…	Glycolysis / Gluconeogenesis|Pentose and glucuronate interconversions|Galactose metabolism|Starch and sucrose metabolism|Amino sugar and nucleotide sugar metabolism|Streptomycin biosynthesis|Polyketide sugar unit biosynthesis|Acarbose and validamycin biosynthesis|O-Antigen nucleotide sugar biosynthesis|Glycerolipid metabolism|Biosynthesis of plant secondary metabolites|Metabolic pathways|Biosynth…	map00010|map00040|map00052|map00500|map00520|map00521|map00523|map00525|map00541|map00561|map01060|map01100|map01110|map01120|map01240|map04922	2.57108e+07	4.34086e+07	1.3849e+07	1.73887e+07	2.09061e+07	1.22957e+07	1.46496e+07	1.9334e+07	1.31846e+07	1.61937e+07	5.65121e+06	1.33398e+07	0.616603	0.107684	none
neg-0.825_174.11127	174.111	0.825	l-arginine	C6H14N4O2	HMDB0000517	Organic acids and derivatives	Carboxylic acids and derivatives	C00062	Metabolism|Metabolism|Metabolism|Metabolism|Metabolism|Genetic Information Processing|Metabolism|Metabolism|Metabolism|Metabolism|Metabolism|Metabolism|Environmental Information Processing|Environmental Information Processing|Organismal Systems|Human Diseases|Human Diseases|Human Diseases|Human Diseases|Human Diseases	Amino acid metabolism|Biosynthesis of other secondary metabolites|Amino acid metabolism|Biosynthesis of other secondary metabolites|Metabolism of other amino acids|Translation|Biosynthesis of other secondary metabolites|Chemical structure transformation maps|Chemical structure transformation maps|Global and overview maps|Global and overview maps|Global and overview maps|Membrane transport|Signal …	Arginine biosynthesis|Monobactam biosynthesis|Arginine and proline metabolism|Clavulanic acid biosynthesis|D-Arginine and D-ornithine metabolism|Aminoacyl-tRNA biosynthesis|Biosynthesis of various secondary metabolites - part 3|Biosynthesis of plant secondary metabolites|Biosynthesis of alkaloids derived from ornithine, lysine and nicotinic acid|Metabolic pathways|Biosynthesis of secondary metabo…	map00220|map00261|map00330|map00331|map00472|map00970|map00997|map01060|map01064|map01100|map01110|map01230|map02010|map04150|map04974|map05014|map05022|map05142|map05146|map05230	2.1353e+07	2.35081e+07	1.52645e+07	1.25588e+07	1.56908e+07	1.59406e+07	1.22147e+07	1.77415e+07	1.165e+07	1.77123e+07	2.13444e+07	2.26754e+07	0.990628	0.907346	none
pos-6.406_189.04216	189.042	6.406	kynurenic acid	C10H7NO3	HMDB0000715	Organoheterocyclic compounds	Quinolines and derivatives	C01717	Metabolism|Metabolism	Amino acid metabolism|Global and overview maps	Tryptophan metabolism|Metabolic pathways	map00380|map01100	2.15193e+07	1.51806e+07	1.69658e+07	1.63953e+07	1.38284e+07	1.61553e+07	1.54083e+07	1.67073e+07	1.58728e+07	1.52502e+07	1.92177e+07	1.47614e+07	0.971741	0.756262	none
pos-5.467_543.33168	543.332	5.467	pc(20:4(5z,8z,11z,14z)/0:0)	C28H50NO7P	HMDB0010395	Lipids and lipid-like molecules	Glycerophospholipids	C04230	Metabolism|Human Diseases	Lipid metabolism|Cancer: overview	Glycerophospholipid metabolism|Choline metabolism in cancer	map00564|map05231	1.11907e+07	1.65559e+07	9.78195e+06	1.65107e+07	1.71851e+07	1.24232e+07	2.01132e+07	1.3434e+07	3.1996e+07	1.76579e+07	9.99677e+06	1.33127e+07	1.27333	0.344631	none
pos-1.421_123.03179	123.032	1.421	nicotinic acid	C6H5NO2	HMDB0001488	Organoheterocyclic compounds	Pyridines and derivatives	C00253	Metabolism|Metabolism|Metabolism|Metabolism|Metabolism|Metabolism|Metabolism|Metabolism|Human Diseases	Metabolism of cofactors and vitamins|Biosynthesis of other secondary metabolites|Chemical structure transformation maps|Chemical structure transformation maps|Global and overview maps|Global and overview maps|Global and overview maps|Global and overview maps|Infectious disease: bacterial	Nicotinate and nicotinamide metabolism|Tropane, piperidine and pyridine alkaloid biosynthesis|Biosynthesis of plant secondary metabolites|Biosynthesis of alkaloids derived from ornithine, lysine and nicotinic acid|Metabolic pathways|Biosynthesis of secondary metabolites|Microbial metabolism in diverse environments|Biosynthesis of cofactors|Pertussis	map00760|map00960|map01060|map01064|map01100|map01110|map01120|map01240|map05133	1.95259e+07	1.8236e+07	1.26489e+07	2.13517e+07	1.59323e+07	1.35933e+07	1.25811e+07	1.39914e+07	1.25007e+07	1.33444e+07	1.37177e+07	1.75728e+07	0.826436	0.104785	none
pos-0.373_131.09436	131.094	0.373	l-isoleucine	C6H13NO2	HMDB0000172	Organic acids and derivatives	Carboxylic acids and derivatives	C00407	Metabolism|Metabolism|Metabolism|Metabolism|Metabolism|Genetic Information Processing|Metabolism|Metabolism|Metabolism|Metabolism|Metabolism|Metabolism|Environmental Information Processing|Organismal Systems|Organismal Systems|Human Diseases|Human Diseases	Amino acid metabolism|Amino acid metabolism|Metabolism of other amino acids|Biosynthesis of other secondary metabolites|Biosynthesis of other secondary metabolites|Translation|Chemical structure transformation maps|Chemical structure transformation maps|Global and overview maps|Global and overview maps|Global and overview maps|Global and overview maps|Membrane transport|Digestive system|Digestive…	Valine, leucine and isoleucine degradation|Valine, leucine and isoleucine biosynthesis|Cyanoamino acid metabolism|Tropane, piperidine and pyridine alkaloid biosynthesis|Glucosinolate biosynthesis|Aminoacyl-tRNA biosynthesis|Biosynthesis of plant secondary metabolites|Biosynthesis of alkaloids derived from ornithine, lysine and nicotinic acid|Metabolic pathways|Biosynthesis of secondary metabolite…	map00280|map00290|map00460|map00960|map00966|map00970|map01060|map01064|map01100|map01110|map01210|map01230|map02010|map04974|map04978|map05131|map05230	1.42004e+07	1.32317e+07	8.5771e+06	1.6277e+07	1.51991e+07	1.56673e+07	1.52213e+07	1.89383e+07	1.79271e+07	1.48814e+07	1.71028e+07	1.67184e+07	1.2121	0.0860149	none
neg-5.036_789.55285	789.553	5.036	ps(18:0/18:1(9z))	C42H80NO10P	HMDB0010163	Lipids and lipid-like molecules	Glycerophospholipids	C02737	Metabolism|Metabolism|Metabolism|Metabolism|Human Diseases|Human Diseases|Human Diseases	Amino acid metabolism|Lipid metabolism|Global and overview maps|Global and overview maps|Infectious disease: parasitic|Infectious disease: parasitic|Immune disease	Glycine, serine and threonine metabolism|Glycerophospholipid metabolism|Metabolic pathways|Biosynthesis of secondary metabolites|Leishmaniasis|Amoebiasis|Systemic lupus erythematosus	map00260|map00564|map01100|map01110|map05140|map05146|map05322	1.70347e+07	2.13478e+07	1.42103e+07	1.28738e+07	1.62947e+07	1.65933e+07	3.3076e+06	1.48835e+07	1.21773e+07	1.09179e+07	1.4693e+07	1.52503e+07	0.724211	0.147351	none
pos-0.911_347.06248	347.062	0.911	adenosine monophosphate	C10H14N5O7P	HMDB0000045	Nucleosides, nucleotides, and analogues	Purine nucleotides	C00020	Metabolism|Metabolism|Metabolism|Metabolism|Metabolism|Metabolism|Metabolism|Metabolism|Human Diseases|Environmental Information Processing|Environmental Information Processing|Environmental Information Processing|Environmental Information Processing|Environmental Information Processing|Environmental Information Processing|Organismal Systems|Organismal Systems|Organismal Systems|Organismal System…	Nucleotide metabolism|Metabolism of terpenoids and polyketides|Chemical structure transformation maps|Chemical structure transformation maps|Chemical structure transformation maps|Global and overview maps|Global and overview maps|Global and overview maps|Drug resistance: antineoplastic|Signal transduction|Signal transduction|Signal transduction|Signal transduction|Signal transduction|Signal trans…	Purine metabolism|Zeatin biosynthesis|Biosynthesis of plant secondary metabolites|Biosynthesis of alkaloids derived from histidine and purine|Biosynthesis of plant hormones|Metabolic pathways|Biosynthesis of secondary metabolites|Biosynthesis of cofactors|Antifolate resistance|cGMP-PKG signaling pathway|cAMP signaling pathway|FoxO signaling pathway|mTOR signaling pathway|PI3K-Akt signaling pathwa…	map00230|map00908|map01060|map01065|map01070|map01100|map01110|map01240|map01523|map04022|map04024|map04068|map04150|map04151|map04152|map04211|map04740|map04742|map04923|map04924|map04925|map04927|map04928|map04934|map05012|map05022|map05032	1.59092e+07	1.56202e+07	1.98902e+07	1.13661e+07	1.55701e+07	1.96134e+07	2.45202e+06	1.37619e+07	1.1547e+07	1.34024e+07	1.78947e+07	1.08301e+07	0.713368	0.170899	none
pos-0.907_309.10626	309.106	0.907	n-acetylneuraminic acid	C11H19NO9	HMDB0000230	Organic oxygen compounds	Organooxygen compounds	C00270	Metabolism|Metabolism|Metabolism	Carbohydrate metabolism|Glycan biosynthesis and metabolism|Global and overview maps	Amino sugar and nucleotide sugar metabolism|O-Antigen nucleotide sugar biosynthesis|Metabolic pathways	map00520|map00541|map01100	1.59092e+07	1.56202e+07	1.98902e+07	1.13661e+07	1.55701e+07	1.96134e+07	2.45202e+06	1.37619e+07	1.1547e+07	1.34024e+07	1.78947e+07	1.08301e+07	0.713368	0.170899	none
neg-1.645_118.02642	118.026	1.645	succinic acid	C4H6O4	HMDB0000254	Organic acids and derivatives	Carboxylic acids and derivatives	C00042	Metabolism|Metabolism|Metabolism|Metabolism|Metabolism|Metabolism|Metabolism|Metabolism|Metabolism|Metabolism|Metabolism|Metabolism|Metabolism|Metabolism|Metabolism|Metabolism|Metabolism|Metabolism|Metabolism|Metabolism|Metabolism|Metabolism|Metabolism|Metabolism|Metabolism|Metabolism|Metabolism|Environmental Information Processing|Environmental Information Processing|Organismal Systems|Organisma…	Carbohydrate metabolism|Energy metabolism|Amino acid metabolism|Amino acid metabolism|Amino acid metabolism|Amino acid metabolism|Xenobiotics biodegradation and metabolism|Carbohydrate metabolism|Carbohydrate metabolism|Carbohydrate metabolism|Carbohydrate metabolism|Energy metabolism|Metabolism of cofactors and vitamins|Energy metabolism|Chemical structure transformation maps|Chemical structure …	Citrate cycle (TCA cycle)|Oxidative phosphorylation|Alanine, aspartate and glutamate metabolism|Lysine degradation|Tyrosine metabolism|Phenylalanine metabolism|Chlorocyclohexane and chlorobenzene degradation|Pyruvate metabolism|Glyoxylate and dicarboxylate metabolism|Propanoate metabolism|Butanoate metabolism|Carbon fixation pathways in prokaryotes|Nicotinate and nicotinamide metabolism|Sulfur me…	map00020|map00190|map00250|map00310|map00350|map00360|map00361|map00620|map00630|map00640|map00650|map00720|map00760|map00920|map01060|map01061|map01062|map01063|map01064|map01065|map01066|map01070|map01100|map01110|map01120|map01200|map01220|map02020|map04024|map04727|map04922|map05230	7.72271e+06	9.23753e+06	7.45538e+06	9.87309e+06	9.5347e+06	1.01452e+07	2.1204e+07	1.57523e+07	1.90328e+07	1.91555e+07	1.57304e+07	2.0654e+07	2.06655	2.23734e-06	up
neg-1.55_244.06932	244.069	1.55	uridine	C9H12N2O6	HMDB0000296	Nucleosides, nucleotides, and analogues	Pyrimidine nucleosides	C00299	Metabolism|Metabolism|Environmental Information Processing	Nucleotide metabolism|Global and overview maps|Membrane transport	Pyrimidine metabolism|Metabolic pathways|ABC transporters	map00240|map01100|map02010	1.0083e+07	1.88463e+07	3.44367e+06	1.06497e+07	5.39683e+06	3.66005e+06	1.81398e+07	1.09276e+07	4.43744e+07	2.11657e+07	5.16571e+06	8.50461e+06	2.07908	0.13177	none
pos-0.734_202.21536	202.215	0.734	spermine	C10H26N4	HMDB0001256	Organic nitrogen compounds	Organonitrogen compounds	C00750	Metabolism|Metabolism|Metabolism|Metabolism|Metabolism|Metabolism|Organismal Systems	Amino acid metabolism|Metabolism of other amino acids|Metabolism of other amino acids|Metabolism of cofactors and vitamins|Global and overview maps|Global and overview maps|Digestive system	Arginine and proline metabolism|beta-Alanine metabolism|Glutathione metabolism|Pantothenate and CoA biosynthesis|Metabolic pathways|Biosynthesis of cofactors|Bile secretion	map00330|map00410|map00480|map00770|map01100|map01240|map04976	6.63563e+06	1.23706e+06	6.43568e+06	2.54821e+07	2.05565e+07	4.80341e+06	2.22297e+07	8.12476e+06	3.666e+07	4.39889e+06	4.45652e+06	2.80448e+06	1.20758	0.788411	none
neg-0.907_174.0161	174.016	0.907	cis-aconitic acid	C6H6O6	HMDB0000072	Organic acids and derivatives	Carboxylic acids and derivatives	C00417	Metabolism|Metabolism|Metabolism|Metabolism|Metabolism|Metabolism|Metabolism|Metabolism|Metabolism|Metabolism|Metabolism|Metabolism|Metabolism|Metabolism|Metabolism|Metabolism	Carbohydrate metabolism|Carbohydrate metabolism|Carbohydrate metabolism|Energy metabolism|Chemical structure transformation maps|Chemical structure transformation maps|Chemical structure transformation maps|Chemical structure transformation maps|Chemical structure transformation maps|Chemical structure transformation maps|Chemical structure transformation maps|Chemical structure transformation ma…	Citrate cycle (TCA cycle)|Glyoxylate and dicarboxylate metabolism|C5-Branched dibasic acid metabolism|Carbon fixation pathways in prokaryotes|Biosynthesis of plant secondary metabolites|Biosynthesis of phenylpropanoids|Biosynthesis of terpenoids and steroids|Biosynthesis of alkaloids derived from shikimate pathway|Biosynthesis of alkaloids derived from ornithine, lysine and nicotinic acid|Biosynt…	map00020|map00630|map00660|map00720|map01060|map01061|map01062|map01063|map01064|map01065|map01066|map01070|map01100|map01110|map01120|map01210	8.35202e+06	6.00098e+06	8.43163e+06	2.8721e+06	1.13734e+07	1.1148e+07	1.89404e+07	1.25247e+07	1.34231e+07	1.46341e+07	1.40172e+07	2.01357e+07	1.94435	0.0149005	up
pos-3.528_278.12996	278.13	3.528	pantetheine	C11H22N2O4S	HMDB0003426	Organic acids and derivatives	Carboxylic acids and derivatives	C00831	Metabolism|Metabolism|Metabolism	Biosynthesis of other secondary metabolites|Metabolism of cofactors and vitamins|Global and overview maps	Carbapenem biosynthesis|Pantothenate and CoA biosynthesis|Biosynthesis of secondary metabolites	map00332|map00770|map01110	1.02277e+07	1.51932e+07	1.13065e+07	9.63993e+06	9.52388e+06	9.73275e+06	1.02888e+07	8.18085e+06	1.8495e+07	1.09929e+07	1.19507e+07	1.60862e+07	1.15803	0.412109	none
neg-0.832_133.03727	133.037	0.832	l-aspartic acid	C4H7NO4	HMDB0000191	Organic acids and derivatives	Carboxylic acids and derivatives	C00049	Metabolism|Metabolism|Metabolism|Metabolism|Metabolism|Metabolism|Metabolism|Metabolism|Metabolism|Metabolism|Metabolism|Metabolism|Genetic Information Processing|Metabolism|Metabolism|Metabolism|Metabolism|Metabolism|Metabolism|Metabolism|Metabolism|Metabolism|Metabolism|Metabolism|Environmental Information Processing|Environmental Information Processing|Cellular Processes|Environmental Informat…	Amino acid metabolism|Amino acid metabolism|Amino acid metabolism|Biosynthesis of other secondary metabolites|Amino acid metabolism|Amino acid metabolism|Amino acid metabolism|Metabolism of other amino acids|Metabolism of other amino acids|Energy metabolism|Metabolism of cofactors and vitamins|Metabolism of cofactors and vitamins|Translation|Biosynthesis of other secondary metabolites|Chemical st…	Arginine biosynthesis|Alanine, aspartate and glutamate metabolism|Glycine, serine and threonine metabolism|Monobactam biosynthesis|Cysteine and methionine metabolism|Lysine biosynthesis|Histidine metabolism|beta-Alanine metabolism|Cyanoamino acid metabolism|Carbon fixation in photosynthetic organisms|Nicotinate and nicotinamide metabolism|Pantothenate and CoA biosynthesis|Aminoacyl-tRNA biosynthe…	map00220|map00250|map00260|map00261|map00270|map00300|map00340|map00410|map00460|map00710|map00760|map00770|map00970|map00997|map01060|map01064|map01070|map01100|map01110|map01120|map01200|map01210|map01230|map01240|map02010|map02020|map02030|map04080|map04974|map05230	1.2586e+07	1.80628e+07	5.01566e+06	4.30504e+06	7.34166e+06	7.61468e+06	6.13988e+06	1.02079e+07	7.70816e+06	1.14264e+07	1.44219e+07	1.73267e+07	1.22403	0.348632	none
pos-1.06_169.07357	169.074	1.06	pyridoxine	C8H11NO3	HMDB0000239	Organoheterocyclic compounds	Pyridines and derivatives	C00314	Metabolism|Metabolism|Metabolism|Metabolism	Metabolism of cofactors and vitamins|Global and overview maps|Global and overview maps|Global and overview maps	Vitamin B6 metabolism|Metabolic pathways|Microbial metabolism in diverse environments|Biosynthesis of cofactors	map00750|map01100|map01120|map01240	8.71961e+06	5.4249e+06	1.56017e+07	9.24257e+06	1.45456e+07	1.01099e+07	9.24135e+06	6.15425e+06	1.15968e+07	5.8713e+06	7.44527e+06	6.76878e+06	0.7397	0.18481	none
pos-3.661_204.08965	204.09	3.661	l-tryptophan	C11H12N2O2	HMDB0000929	Organoheterocyclic compounds	Indoles and derivatives	C00078	Metabolism|Metabolism|Metabolism|Metabolism|Metabolism|Metabolism|Genetic Information Processing|Metabolism|Metabolism|Metabolism|Metabolism|Metabolism|Metabolism|Metabolism|Metabolism|Metabolism|Metabolism|Organismal Systems|Organismal Systems|Organismal Systems|Organismal Systems|Human Diseases|Human Diseases	Amino acid metabolism|Amino acid metabolism|Amino acid metabolism|Biosynthesis of other secondary metabolites|Biosynthesis of other secondary metabolites|Biosynthesis of other secondary metabolites|Translation|Biosynthesis of other secondary metabolites|Chemical structure transformation maps|Chemical structure transformation maps|Chemical structure transformation maps|Chemical structure transform…	Glycine, serine and threonine metabolism|Tryptophan metabolism|Phenylalanine, tyrosine and tryptophan biosynthesis|Staurosporine biosynthesis|Indole alkaloid biosynthesis|Glucosinolate biosynthesis|Aminoacyl-tRNA biosynthesis|Biosynthesis of various secondary metabolites - part 2|Biosynthesis of plant secondary metabolites|Biosynthesis of phenylpropanoids|Biosynthesis of alkaloids derived from sh…	map00260|map00380|map00400|map00404|map00901|map00966|map00970|map00998|map01060|map01061|map01063|map01070|map01100|map01110|map01210|map01230|map01240|map04361|map04726|map04974|map04978|map05143|map05230	9.97877e+06	9.77957e+06	7.74098e+06	6.34075e+06	6.17051e+06	7.55894e+06	8.69625e+06	9.88672e+06	6.87846e+06	1.03477e+07	7.58357e+06	1.3105e+07	1.18769	0.216811	none
pos-1.517_146.10527	146.105	1.517	l-lysine	C6H14N2O2	HMDB0000182	Organic acids and derivatives	Carboxylic acids and derivatives	C00047	Metabolism|Metabolism|Metabolism|Metabolism|Genetic Information Processing|Metabolism|Metabolism|Metabolism|Metabolism|Metabolism|Metabolism|Metabolism|Metabolism|Environmental Information Processing|Organismal Systems	Amino acid metabolism|Amino acid metabolism|Metabolism of cofactors and vitamins|Biosynthesis of other secondary metabolites|Translation|Biosynthesis of other secondary metabolites|Chemical structure transformation maps|Chemical structure transformation maps|Global and overview maps|Global and overview maps|Global and overview maps|Global and overview maps|Global and overview maps|Membrane transp…	Lysine biosynthesis|Lysine degradation|Biotin metabolism|Tropane, piperidine and pyridine alkaloid biosynthesis|Aminoacyl-tRNA biosynthesis|Biosynthesis of various secondary metabolites - part 3|Biosynthesis of plant secondary metabolites|Biosynthesis of alkaloids derived from ornithine, lysine and nicotinic acid|Metabolic pathways|Biosynthesis of secondary metabolites|Microbial metabolism in div…	map00300|map00310|map00780|map00960|map00970|map00997|map01060|map01064|map01100|map01110|map01120|map01210|map01230|map02010|map04974	8.26421e+06	8.83333e+06	7.98627e+06	6.17144e+06	8.23194e+06	8.83872e+06	4.92905e+06	8.64222e+06	6.36351e+06	1.02408e+07	1.1332e+07	1.39857e+07	1.14831	0.621325	none
neg-0.848_196.05799	196.058	0.848	galactonic acid	C6H12O7	HMDB0000565	Organic acids and derivatives	Hydroxy acids and derivatives	C00880	Metabolism|Metabolism|Metabolism	Carbohydrate metabolism|Global and overview maps|Global and overview maps	Galactose metabolism|Metabolic pathways|Microbial metabolism in diverse environments	map00052|map01100|map01120	6.13451e+06	6.01402e+06	3.96605e+06	3.33318e+06	5.6458e+06	5.97545e+06	8.86475e+06	8.0074e+06	9.705e+06	1.09739e+07	1.428e+07	2.01508e+07	2.31684	0.00113962	up
pos-0.914_203.11541	203.115	0.914	l-acetylcarnitine	C9H17NO4	HMDB0000201	Lipids and lipid-like molecules	Fatty Acyls	C02571	Human Diseases	Endocrine and metabolic disease	Insulin resistance	map04931	5.70669e+06	6.68162e+06	5.58746e+06	4.76302e+06	5.82456e+06	6.55634e+06	1.08663e+07	9.40104e+06	1.19076e+07	1.10983e+07	1.10429e+07	1.03991e+07	1.84271	4.15211e-06	up
pos-1.627_188.1157	188.116	1.627	n6-acetyl-l-lysine	C8H16N2O3	HMDB0000206	Organic acids and derivatives	Carboxylic acids and derivatives	C02727	Metabolism|Metabolism	Amino acid metabolism|Global and overview maps	Lysine degradation|Metabolic pathways	map00310|map01100	3.04332e+06	6.60329e+06	4.98169e+06	8.87417e+06	1.31095e+07	7.25544e+06	7.18892e+06	4.97738e+06	1.98751e+07	1.06184e+07	5.96554e+06	5.61203e+06	1.23639	0.549062	none
pos-0.731_88.0999	88.0999	0.731	putrescine	C4H12N2	HMDB0001414	Organic nitrogen compounds	Organonitrogen compounds	C00134	Metabolism|Metabolism|Metabolism|Metabolism|Metabolism|Metabolism|Metabolism|Metabolism|Environmental Information Processing|Organismal Systems	Amino acid metabolism|Metabolism of other amino acids|Metabolism of other amino acids|Biosynthesis of other secondary metabolites|Chemical structure transformation maps|Chemical structure transformation maps|Global and overview maps|Global and overview maps|Membrane transport|Digestive system	Arginine and proline metabolism|D-Arginine and D-ornithine metabolism|Glutathione metabolism|Tropane, piperidine and pyridine alkaloid biosynthesis|Biosynthesis of plant secondary metabolites|Biosynthesis of alkaloids derived from ornithine, lysine and nicotinic acid|Metabolic pathways|Biosynthesis of secondary metabolites|ABC transporters|Protein digestion and absorption	map00330|map00472|map00480|map00960|map01060|map01064|map01100|map01110|map02010|map04974	7.91171e+06	8.35176e+06	8.04549e+06	6.65958e+06	8.05047e+06	8.70334e+06	9.35535e+06	7.44305e+06	8.26879e+06	8.39046e+06	6.98861e+06	8.42558e+06	1.02409	0.693945	none
pos-3.382_297.08936	297.089	3.382	5'-s-methyl-5'-thioadenosine	C11H15N5O3S	HMDB0001173	Nucleosides, nucleotides, and analogues	5'-deoxyribonucleosides	C00170	Metabolism|Metabolism|Metabolism|Metabolism	Amino acid metabolism|Metabolism of terpenoids and polyketides|Chemical structure transformation maps|Global and overview maps	Cysteine and methionine metabolism|Zeatin biosynthesis|Biosynthesis of plant secondary metabolites|Metabolic pathways	map00270|map00908|map01060|map01100	8.19718e+06	6.69098e+06	9.88554e+06	1.06951e+07	8.84926e+06	9.70051e+06	7.19257e+06	5.65434e+06	1.0464e+07	6.57999e+06	5.2772e+06	6.87045e+06	0.778224	0.0540697	none
pos-1.435_363.05738	363.057	1.435	guanosine monophosphate	C10H14N5O8P	HMDB0001397	Nucleosides, nucleotides, and analogues	Purine nucleotides	C00144	Metabolism|Metabolism|Metabolism|Metabolism|Human Diseases|Environmental Information Processing|Organismal Systems|Organismal Systems|Organismal Systems	Nucleotide metabolism|Chemical structure transformation maps|Chemical structure transformation maps|Global and overview maps|Drug resistance: antineoplastic|Signal transduction|Sensory system|Sensory system|Sensory system	Purine metabolism|Biosynthesis of plant secondary metabolites|Biosynthesis of alkaloids derived from histidine and purine|Metabolic pathways|Antifolate resistance|cGMP-PKG signaling pathway|Olfactory transduction|Taste transduction|Phototransduction	map00230|map01060|map01065|map01100|map01523|map04022|map04740|map04742|map04744	9.12664e+06	9.47636e+06	7.0273e+06	3.18259e+06	7.53752e+06	7.57491e+06	5.62635e+06	1.23903e+07	1.02841e+07	8.35396e+06	6.53218e+06	6.16582e+06	1.12356	0.543759	none
neg-0.818_105.04238	105.042	0.818	l-serine	C3H7NO3	HMDB0000187	Organic acids and derivatives	Carboxylic acids and derivatives	C00065	Metabolism|Metabolism|Metabolism|Metabolism|Metabolism|Metabolism|Metabolism|Metabolism|Metabolism|Genetic Information Processing|Metabolism|Metabolism|Metabolism|Metabolism|Metabolism|Metabolism|Metabolism|Metabolism|Human Diseases|Environmental Information Processing|Environmental Information Processing|Organismal Systems|Organismal Systems|Human Diseases	Amino acid metabolism|Biosynthesis of other secondary metabolites|Amino acid metabolism|Metabolism of other amino acids|Lipid metabolism|Lipid metabolism|Carbohydrate metabolism|Energy metabolism|Energy metabolism|Translation|Biosynthesis of other secondary metabolites|Chemical structure transformation maps|Global and overview maps|Global and overview maps|Global and overview maps|Global and over…	Glycine, serine and threonine metabolism|Monobactam biosynthesis|Cysteine and methionine metabolism|Cyanoamino acid metabolism|Glycerophospholipid metabolism|Sphingolipid metabolism|Glyoxylate and dicarboxylate metabolism|Methane metabolism|Sulfur metabolism|Aminoacyl-tRNA biosynthesis|Biosynthesis of various secondary metabolites - part 3|Biosynthesis of plant secondary metabolites|Metabolic pat…	map00260|map00261|map00270|map00460|map00564|map00600|map00630|map00680|map00920|map00970|map00997|map01060|map01100|map01110|map01120|map01200|map01230|map01240|map01502|map02010|map04071|map04974|map04978|map05230	7.61122e+06	1.274e+07	5.93389e+06	4.01433e+06	5.51131e+06	7.4377e+06	3.48495e+06	6.51552e+06	3.52811e+06	8.50974e+06	9.20662e+06	1.01681e+07	0.957562	0.799746	none
pos-1.679_174.10014	174.1	1.679	n2-acetylornithine	C7H14N2O3	HMDB0003357	Organic acids and derivatives	Carboxylic acids and derivatives	C00437	Metabolism|Metabolism|Metabolism|Metabolism|Metabolism	Amino acid metabolism|Global and overview maps|Global and overview maps|Global and overview maps|Global and overview maps	Arginine biosynthesis|Metabolic pathways|Biosynthesis of secondary metabolites|2-Oxocarboxylic acid metabolism|Biosynthesis of amino acids	map00220|map01100|map01110|map01210|map01230	4.45293e+06	5.41162e+06	4.94357e+06	7.35391e+06	1.24279e+07	7.90179e+06	8.09561e+06	6.23398e+06	6.37007e+06	5.31702e+06	4.31725e+06	4.52615e+06	0.820397	0.412022	none
pos-0.933_276.02432	276.024	0.933	6-phosphogluconic acid	C6H13O10P	HMDB0001316	Organic oxygen compounds	Organooxygen compounds	C00345	Metabolism|Metabolism|Metabolism|Metabolism|Metabolism	Carbohydrate metabolism|Global and overview maps|Global and overview maps|Global and overview maps|Global and overview maps	Pentose phosphate pathway|Metabolic pathways|Biosynthesis of secondary metabolites|Microbial metabolism in diverse environments|Carbon metabolism	map00030|map01100|map01110|map01120|map01200	4.18553e+06	5.74061e+06	5.4041e+06	4.19305e+06	3.22839e+06	5.75726e+06	5.49227e+06	6.00954e+06	4.98155e+06	8.91298e+06	7.14016e+06	1.58091e+07	1.6958	0.0470586	up
pos-1.045_161.10492	161.105	1.045	l-carnitine	C7H15NO3	HMDB0000062	Organic nitrogen compounds	Organonitrogen compounds	C00318	Organismal Systems|Organismal Systems|Human Diseases	Environmental adaptation|Digestive system|Cardiovascular disease	Thermogenesis|Bile secretion|Diabetic cardiomyopathy	map04714|map04976|map05415	5.36678e+06	4.44921e+06	4.8937e+06	3.57168e+06	5.34685e+06	5.75717e+06	6.98011e+06	6.52966e+06	7.73029e+06	7.05971e+06	6.62995e+06	6.42863e+06	1.40745	0.00291424	none
pos-1.052_169.9977	169.998	1.052	glyceraldehyde 3-phosphate	C3H7O6P	HMDB0001112	Organic oxygen compounds	Organooxygen compounds	C00118	Metabolism|Metabolism|Metabolism|Metabolism|Metabolism|Metabolism|Metabolism|Metabolism|Metabolism|Metabolism|Metabolism|Metabolism|Metabolism|Metabolism|Metabolism|Metabolism|Metabolism|Metabolism|Metabolism|Metabolism|Metabolism|Metabolism|Metabolism|Metabolism|Metabolism|Human Diseases	Carbohydrate metabolism|Carbohydrate metabolism|Carbohydrate metabolism|Carbohydrate metabolism|Biosynthesis of other secondary metabolites|Carbohydrate metabolism|Energy metabolism|Energy metabolism|Metabolism of cofactors and vitamins|Metabolism of cofactors and vitamins|Metabolism of terpenoids and polyketides|Chemical structure transformation maps|Chemical structure transformation maps|Chemic…	Glycolysis / Gluconeogenesis|Pentose phosphate pathway|Fructose and mannose metabolism|Galactose metabolism|Clavulanic acid biosynthesis|Inositol phosphate metabolism|Methane metabolism|Carbon fixation in photosynthetic organisms|Thiamine metabolism|Vitamin B6 metabolism|Terpenoid backbone biosynthesis|Biosynthesis of plant secondary metabolites|Biosynthesis of phenylpropanoids|Biosynthesis of te…	map00010|map00030|map00051|map00052|map00331|map00562|map00680|map00710|map00730|map00750|map00900|map01060|map01061|map01062|map01063|map01064|map01065|map01066|map01070|map01100|map01110|map01120|map01200|map01230|map01240|map05415	9.46572e+06	7.54568e+06	6.27824e+06	641272	7.84077e+06	1.03061e+07	169980	5.25134e+06	534486	5.29148e+06	1.13841e+07	5.83891e+06	0.676611	0.333451	none
neg-4.169_139.0267	139.027	4.169	6-hydroxynicotinic acid	C6H5NO3	HMDB0002658	Organoheterocyclic compounds	Pyridines and derivatives	C01020	Metabolism|Metabolism|Metabolism	Metabolism of cofactors and vitamins|Global and overview maps|Global and overview maps	Nicotinate and nicotinamide metabolism|Metabolic pathways|Microbial metabolism in diverse environments	map00760|map01100|map01120	6.31127e+06	5.16194e+06	6.54619e+06	6.3512e+06	6.29868e+06	6.2458e+06	5.312e+06	4.76203e+06	6.43716e+06	5.45315e+06	4.98096e+06	5.8274e+06	0.887786	0.0596371	none
neg-0.696_163.90046	163.9	0.696	molybdate	H2MoO4	HMDB0012260			C06232	Environmental Information Processing	Membrane transport	ABC transporters	map02010	5.14443e+06	5.79036e+06	5.75172e+06	5.76576e+06	5.57e+06	5.77938e+06	4.70109e+06	5.29664e+06	5.59921e+06	5.4544e+06	5.70869e+06	5.57331e+06	0.956561	0.220773	none
pos-1.349_256.23975	256.24	1.349	palmitic acid	C16H32O2	HMDB0000220	Lipids and lipid-like molecules	Fatty Acyls	C00249	Metabolism|Metabolism|Metabolism|Metabolism|Metabolism|Metabolism|Metabolism|Metabolism	Lipid metabolism|Lipid metabolism|Lipid metabolism|Lipid metabolism|Lipid metabolism|Chemical structure transformation maps|Global and overview maps|Global and overview maps	Fatty acid biosynthesis|Fatty acid elongation|Fatty acid degradation|Cutin, suberine and wax biosynthesis|Biosynthesis of unsaturated fatty acids|Biosynthesis of plant secondary metabolites|Metabolic pathways|Fatty acid metabolism	map00061|map00062|map00071|map00073|map01040|map01060|map01100|map01212	3.95442e+06	4.84451e+06	4.21599e+06	4.81472e+06	5.0873e+06	4.6103e+06	4.42154e+06	6.19264e+06	4.23345e+06	5.11086e+06	5.38042e+06	3.99895e+06	1.06578	0.494925	none
pos-0.91_324.03527	324.035	0.91	uridine 5'-monophosphate	C9H13N2O9P	HMDB0000288	Nucleosides, nucleotides, and analogues	Pyrimidine nucleotides	C00105	Metabolism|Metabolism|Metabolism	Nucleotide metabolism|Global and overview maps|Global and overview maps	Pyrimidine metabolism|Metabolic pathways|Biosynthesis of cofactors	map00240|map01100|map01240	5.77895e+06	7.44132e+06	4.651e+06	3.43891e+06	4.17073e+06	3.72344e+06	3.63448e+06	5.10753e+06	5.2853e+06	5.0507e+06	4.22093e+06	3.21993e+06	0.908046	0.608592	none
neg-7.231_272.23496	272.235	7.231	16-hydroxyhexadecanoic acid	C16H32O3	HMDB0006294	Lipids and lipid-like molecules	Fatty Acyls	C18218	Metabolism|Metabolism	Lipid metabolism|Global and overview maps	Cutin, suberine and wax biosynthesis|Metabolic pathways	map00073|map01100	4.41515e+06	3.90617e+06	4.02156e+06	5.03203e+06	4.3523e+06	3.55401e+06	5.51791e+06	4.63762e+06	3.7828e+06	4.34137e+06	4.28535e+06	5.09095e+06	1.09393	0.256742	none
neg-1.115_131.09437	131.094	1.115	6-amino-hexanoic acid	C6H13NO2	HMDB0001901	Lipids and lipid-like molecules	Fatty Acyls	C02378	Metabolism|Metabolism|Metabolism	Xenobiotics biodegradation and metabolism|Global and overview maps|Global and overview maps	Caprolactam degradation|Metabolic pathways|Microbial metabolism in diverse environments	map00930|map01100|map01120	4.39582e+06	4.42041e+06	3.75314e+06	2.6016e+06	3.4075e+06	3.56775e+06	2.45238e+06	4.49939e+06	3.50741e+06	3.5008e+06	5.05394e+06	4.24054e+06	1.05004	0.776743	none
pos-1.022_133.03724	133.037	1.022	d-(-)-aspartic acid	C4H7NO4	HMDB0006483	Organic acids and derivatives	Carboxylic acids and derivatives	C00402	Metabolism|Metabolism	Amino acid metabolism|Global and overview maps	Alanine, aspartate and glutamate metabolism|Metabolic pathways	map00250|map01100	5.84527e+06	6.62171e+06	1.0957e+06	1.84097e+06	2.59944e+06	2.76488e+06	2.31989e+06	3.3521e+06	2.92934e+06	4.68421e+06	5.02338e+06	5.45896e+06	1.14445	0.405648	none
neg-1.218_580.03439	580.034	1.218	uridine diphosphate glucuronic acid	C15H22N2O18P2	HMDB0000935	Organoheterocyclic compounds	Lactones	C00167	Metabolism|Metabolism|Metabolism|Metabolism|Metabolism|Metabolism	Carbohydrate metabolism|Carbohydrate metabolism|Carbohydrate metabolism|Glycan biosynthesis and metabolism|Global and overview maps|Global and overview maps	Pentose and glucuronate interconversions|Ascorbate and aldarate metabolism|Amino sugar and nucleotide sugar metabolism|O-Antigen nucleotide sugar biosynthesis|Metabolic pathways|Biosynthesis of cofactors	map00040|map00053|map00520|map00541|map01100|map01240	4.87986e+06	4.63468e+06	4.88391e+06	4.32733e+06	5.7881e+06	3.72566e+06	2.09118e+06	2.74834e+06	1.90006e+06	2.10895e+06	3.20221e+06	2.50324e+06	0.515376	7.83208e-05	down
pos-3.126_208.08452	208.085	3.126	l-kynurenine	C10H12N2O3	HMDB0000684	Organic oxygen compounds	Organooxygen compounds	C00328	Metabolism|Metabolism|Metabolism|Human Diseases	Amino acid metabolism|Global and overview maps|Global and overview maps|Infectious disease: parasitic	Tryptophan metabolism|Metabolic pathways|Biosynthesis of cofactors|African trypanosomiasis	map00380|map01100|map01240|map05143	4.28565e+06	3.39521e+06	4.19245e+06	2.91222e+06	5.54576e+06	5.00609e+06	2.28462e+06	2.33438e+06	1.49661e+06	2.50624e+06	4.00473e+06	3.46997e+06	0.635289	0.0215131	down
neg-1.117_88.01588	88.0159	1.117	pyruvic acid	C3H4O3	HMDB0000243	Organic acids and derivatives	Keto acids and derivatives	C00022	Metabolism|Metabolism|Metabolism|Metabolism|Metabolism|Metabolism|Metabolism|Metabolism|Metabolism|Metabolism|Metabolism|Metabolism|Metabolism|Metabolism|Metabolism|Metabolism|Metabolism|Metabolism|Metabolism|Metabolism|Metabolism|Metabolism|Metabolism|Metabolism|Metabolism|Metabolism|Metabolism|Metabolism|Metabolism|Metabolism|Metabolism|Metabolism|Metabolism|Metabolism|Metabolism|Metabolism|Met…	Carbohydrate metabolism|Carbohydrate metabolism|Carbohydrate metabolism|Carbohydrate metabolism|Carbohydrate metabolism|Amino acid metabolism|Amino acid metabolism|Biosynthesis of other secondary metabolites|Amino acid metabolism|Amino acid metabolism|Amino acid metabolism|Amino acid metabolism|Amino acid metabolism|Xenobiotics biodegradation and metabolism|Metabolism of other amino acids|Metabol…	Glycolysis / Gluconeogenesis|Citrate cycle (TCA cycle)|Pentose phosphate pathway|Pentose and glucuronate interconversions|Ascorbate and aldarate metabolism|Alanine, aspartate and glutamate metabolism|Glycine, serine and threonine metabolism|Monobactam biosynthesis|Cysteine and methionine metabolism|Valine, leucine and isoleucine biosynthesis|Arginine and proline metabolism|Tyrosine metabolism|Phe…	map00010|map00020|map00030|map00040|map00053|map00250|map00260|map00261|map00270|map00290|map00330|map00350|map00360|map00362|map00430|map00440|map00473|map00620|map00621|map00622|map00630|map00650|map00660|map00680|map00710|map00720|map00730|map00760|map00770|map00900|map00997|map00999|map01060|map01061|map01062|map01063|map01064|map01065|map01066|map01070|map01100|map01110|map01120|map01200|map…	4.10256e+06	3.45351e+06	2.80945e+06	2.22302e+06	2.78054e+06	3.82049e+06	2.22435e+06	3.16258e+06	1.98979e+06	4.11667e+06	3.59678e+06	5.74943e+06	1.08599	0.837301	none
neg-1.156_566.05487	566.055	1.156	uridine diphosphate glucose	C15H24N2O17P2	HMDB0000286	Nucleosides, nucleotides, and analogues	Pyrimidine nucleotides	C00029	Metabolism|Metabolism|Metabolism|Metabolism|Metabolism|Metabolism|Metabolism|Metabolism|Metabolism|Metabolism|Metabolism|Metabolism|Metabolism|Metabolism|Metabolism	Carbohydrate metabolism|Carbohydrate metabolism|Carbohydrate metabolism|Nucleotide metabolism|Carbohydrate metabolism|Carbohydrate metabolism|Biosynthesis of other secondary metabolites|Glycan biosynthesis and metabolism|Lipid metabolism|Metabolism of terpenoids and polyketides|Metabolism of terpenoids and polyketides|Chemical structure transformation maps|Global and overview maps|Global and over…	Pentose and glucuronate interconversions|Galactose metabolism|Ascorbate and aldarate metabolism|Pyrimidine metabolism|Starch and sucrose metabolism|Amino sugar and nucleotide sugar metabolism|Neomycin, kanamycin and gentamicin biosynthesis|O-Antigen nucleotide sugar biosynthesis|Glycerolipid metabolism|Zeatin biosynthesis|Biosynthesis of ansamycins|Biosynthesis of plant secondary metabolites|Meta…	map00040|map00052|map00053|map00240|map00500|map00520|map00524|map00541|map00561|map00908|map01051|map01060|map01100|map01110|map01240	1.54261e+06	1.85335e+06	2.04309e+06	1.9546e+06	2.6114e+06	4.90972e+06	2.57634e+06	1.29369e+06	3.22278e+06	3.01106e+06	3.82799e+06	6.16331e+06	1.34733	0.32946	none
neg-0.848_103.06311	103.063	0.848	2s-amino-butanoic acid	C4H9NO2	HMDB0000452	Organic acids and derivatives	Carboxylic acids and derivatives	C02356	Metabolism|Metabolism	Amino acid metabolism|Global and overview maps	Cysteine and methionine metabolism|Metabolic pathways	map00270|map01100	2.66729e+06	3.14345e+06	1.6533e+06	1.49495e+06	1.60275e+06	1.77339e+06	2.12852e+06	2.4056e+06	2.12447e+06	3.75775e+06	3.684e+06	5.77043e+06	1.61091	0.0561596	none
neg-3.905_150.03141	150.031	3.905	phenylglyoxylic acid	C8H6O3	HMDB0001587	Benzenoids	Benzene and substituted derivatives	C02137	Metabolism|Metabolism|Metabolism|Metabolism	Amino acid metabolism|Xenobiotics biodegradation and metabolism|Global and overview maps|Global and overview maps	Phenylalanine metabolism|Aminobenzoate degradation|Metabolic pathways|Microbial metabolism in diverse environments	map00360|map00627|map01100|map01120	2.79042e+06	2.72699e+06	2.72158e+06	3.06738e+06	1.92669e+06	2.63445e+06	2.29532e+06	2.91058e+06	2.95781e+06	2.48828e+06	2.50286e+06	2.95856e+06	1.0155	0.803328	none
neg-4.606_167.05789	167.058	4.606	pyridoxal	C8H9NO3	HMDB0001545	Organoheterocyclic compounds	Pyridines and derivatives	C00250	Metabolism|Metabolism|Metabolism|Metabolism|Organismal Systems	Metabolism of cofactors and vitamins|Global and overview maps|Global and overview maps|Global and overview maps|Digestive system	Vitamin B6 metabolism|Metabolic pathways|Microbial metabolism in diverse environments|Biosynthesis of cofactors|Vitamin digestion and absorption	map00750|map01100|map01120|map01240|map04977	2.12709e+06	2.99327e+06	3.10055e+06	1.92265e+06	2.75009e+06	1.58163e+06	1.6855e+06	2.89322e+06	2.98796e+06	2.70909e+06	3.17828e+06	2.88436e+06	1.12871	0.390019	none
neg-0.845_177.94287	177.943	0.845	pyrophosphate	H4O7P2	HMDB0000250	Homogeneous non-metal compounds	Non-metal oxoanionic compounds	C00013	Metabolism|Human Diseases|Human Diseases	Energy metabolism|Neurodegenerative disease|Neurodegenerative disease	Oxidative phosphorylation|Parkinson disease|Pathways of neurodegeneration - multiple diseases	map00190|map05012|map05022	2.2642e+06	3.25013e+06	3.1703e+06	2.43056e+06	2.19486e+06	2.02624e+06	1.95384e+06	1.40089e+06	3.02903e+06	2.36455e+06	2.56114e+06	2.12087e+06	0.875722	0.313697	none
pos-1.062_161.06849	161.068	1.062	aminoadipic acid	C6H11NO4	HMDB0000510	Organic acids and derivatives	Carboxylic acids and derivatives	C00956	Metabolism|Metabolism|Metabolism|Metabolism|Metabolism|Metabolism|Metabolism	Amino acid metabolism|Amino acid metabolism|Biosynthesis of other secondary metabolites|Global and overview maps|Global and overview maps|Global and overview maps|Global and overview maps	Lysine biosynthesis|Lysine degradation|Penicillin and cephalosporin biosynthesis|Metabolic pathways|Biosynthesis of secondary metabolites|2-Oxocarboxylic acid metabolism|Biosynthesis of amino acids	map00300|map00310|map00311|map01100|map01110|map01210|map01230	1.83868e+06	2.91437e+06	1.9752e+06	708935	1.82626e+06	2.55937e+06	1.93745e+06	2.06379e+06	1.81536e+06	2.66894e+06	3.10608e+06	3.43627e+06	1.27109	0.235964	none
neg-1.594_116.01082	116.011	1.594	fumaric acid	C4H4O4	HMDB0000134	Organic acids and derivatives	Carboxylic acids and derivatives	C00122	Metabolism|Metabolism|Metabolism|Metabolism|Metabolism|Metabolism|Metabolism|Metabolism|Metabolism|Metabolism|Metabolism|Metabolism|Metabolism|Metabolism|Metabolism|Metabolism|Metabolism|Metabolism|Metabolism|Metabolism|Metabolism|Metabolism|Metabolism|Metabolism|Environmental Information Processing|Organismal Systems|Human Diseases|Human Diseases|Human Diseases	Carbohydrate metabolism|Energy metabolism|Amino acid metabolism|Amino acid metabolism|Amino acid metabolism|Amino acid metabolism|Carbohydrate metabolism|Xenobiotics biodegradation and metabolism|Carbohydrate metabolism|Energy metabolism|Metabolism of cofactors and vitamins|Chemical structure transformation maps|Chemical structure transformation maps|Chemical structure transformation maps|Chemica…	Citrate cycle (TCA cycle)|Oxidative phosphorylation|Arginine biosynthesis|Alanine, aspartate and glutamate metabolism|Tyrosine metabolism|Phenylalanine metabolism|Pyruvate metabolism|Styrene degradation|Butanoate metabolism|Carbon fixation pathways in prokaryotes|Nicotinate and nicotinamide metabolism|Biosynthesis of plant secondary metabolites|Biosynthesis of phenylpropanoids|Biosynthesis of ter…	map00020|map00190|map00220|map00250|map00350|map00360|map00620|map00643|map00650|map00720|map00760|map01060|map01061|map01062|map01063|map01064|map01065|map01066|map01070|map01100|map01110|map01120|map01200|map01220|map02020|map04922|map05200|map05211|map05230	2.09276e+06	1.69816e+06	1.85023e+06	1.22787e+06	1.97795e+06	1.33708e+06	2.23065e+06	2.28292e+06	1.97122e+06	3.20495e+06	2.80559e+06	3.35085e+06	1.55598	0.0202303	up
neg-0.83_226.10638	226.106	0.83	carnosine	C9H14N4O3	HMDB0000033	Organic acids and derivatives	Peptidomimetics	C00386	Metabolism|Metabolism|Metabolism	Amino acid metabolism|Metabolism of other amino acids|Global and overview maps	Histidine metabolism|beta-Alanine metabolism|Metabolic pathways	map00340|map00410|map01100	1.65015e+06	2.38009e+06	2.38452e+06	2.43985e+06	2.95258e+06	2.67801e+06	1.37613e+06	1.89566e+06	1.86763e+06	1.89522e+06	2.2272e+06	1.92608e+06	0.772369	0.0353936	none
pos-6.052_571.36312	571.363	6.052	pc(22:4(7z,10z,13z,16z)/0:0)	C30H54NO7P	HMDB0010401	Lipids and lipid-like molecules	Glycerophospholipids	C04230	Metabolism|Human Diseases	Lipid metabolism|Cancer: overview	Glycerophospholipid metabolism|Choline metabolism in cancer	map00564|map05231	2.15534e+06	2.12244e+06	2.12473e+06	2.72913e+06	2.60468e+06	2.2178e+06	1.78112e+06	2.02608e+06	3.01129e+06	1.50834e+06	632855	1.02437e+06	0.715492	0.103956	none
neg-1.9_299.07684	299.077	1.9	d-4'-phosphopantothenate	C9H18NO8P	HMDB0001016	Organic acids and derivatives	Carboxylic acids and derivatives	C03492	Metabolism|Metabolism|Metabolism|Metabolism	Metabolism of other amino acids|Metabolism of cofactors and vitamins|Global and overview maps|Global and overview maps	beta-Alanine metabolism|Pantothenate and CoA biosynthesis|Metabolic pathways|Biosynthesis of cofactors	map00410|map00770|map01100|map01240	639756	1.07477e+06	1.11057e+06	961894	1.53333e+06	1.33257e+06	1.65217e+06	1.60929e+06	1.65344e+06	1.80829e+06	2.79621e+06	6.51319e+06	2.40987	0.0187162	up
pos-0.91_323.05117	323.051	0.91	cytidine monophosphate	C9H14N3O8P	HMDB0000095	Nucleosides, nucleotides, and analogues	Pyrimidine nucleotides	C00055	Metabolism|Metabolism	Nucleotide metabolism|Global and overview maps	Pyrimidine metabolism|Metabolic pathways	map00240|map01100	2.11833e+06	1.95216e+06	1.73159e+06	1.66833e+06	1.4153e+06	1.84695e+06	1.77305e+06	1.66103e+06	2.23343e+06	2.60195e+06	1.83512e+06	1.57465e+06	1.08819	0.448977	none
neg-1.29_134.02128	134.021	1.29	malic acid	C4H6O5	HMDB0000156	Organic acids and derivatives	Hydroxy acids and derivatives	C00149	Metabolism|Metabolism|Metabolism|Metabolism|Metabolism|Metabolism|Metabolism|Metabolism|Metabolism|Metabolism|Metabolism|Metabolism|Metabolism|Metabolism|Metabolism|Metabolism|Metabolism|Metabolism|Environmental Information Processing|Organismal Systems|Organismal Systems|Organismal Systems|Human Diseases|Human Diseases|Human Diseases	Carbohydrate metabolism|Carbohydrate metabolism|Carbohydrate metabolism|Energy metabolism|Energy metabolism|Energy metabolism|Chemical structure transformation maps|Chemical structure transformation maps|Chemical structure transformation maps|Chemical structure transformation maps|Chemical structure transformation maps|Chemical structure transformation maps|Chemical structure transformation maps|…	Citrate cycle (TCA cycle)|Pyruvate metabolism|Glyoxylate and dicarboxylate metabolism|Methane metabolism|Carbon fixation in photosynthetic organisms|Carbon fixation pathways in prokaryotes|Biosynthesis of plant secondary metabolites|Biosynthesis of phenylpropanoids|Biosynthesis of terpenoids and steroids|Biosynthesis of alkaloids derived from shikimate pathway|Biosynthesis of alkaloids derived fr…	map00020|map00620|map00630|map00680|map00710|map00720|map01060|map01061|map01062|map01063|map01064|map01065|map01066|map01070|map01100|map01110|map01120|map01200|map02020|map04742|map04922|map04964|map05200|map05211|map05230	1.48509e+06	2.02775e+06	1.92122e+06	873823	1.38348e+06	484894	1.62476e+06	1.83705e+06	2.13198e+06	2.60089e+06	3.33234e+06	2.69416e+06	1.73933	0.0484741	up
neg-4.305_183.05281	183.053	4.305	4-pyridoxic acid	C8H9NO4	HMDB0000017	Organoheterocyclic compounds	Pyridines and derivatives	C00847	Metabolism|Metabolism|Metabolism	Metabolism of cofactors and vitamins|Global and overview maps|Global and overview maps	Vitamin B6 metabolism|Metabolic pathways|Microbial metabolism in diverse environments	map00750|map01100|map01120	1.78587e+06	1.68617e+06	1.91315e+06	1.85549e+06	1.82584e+06	1.62906e+06	1.53765e+06	1.62218e+06	1.90712e+06	1.75743e+06	1.7764e+06	1.68039e+06	0.961253	0.33211	none
pos-3.618_244.08763	244.088	3.618	biotin	C10H16N2O3S	HMDB0000030	Organoheterocyclic compounds	Biotin and derivatives	C00120	Metabolism|Metabolism|Metabolism|Environmental Information Processing|Organismal Systems	Metabolism of cofactors and vitamins|Global and overview maps|Global and overview maps|Membrane transport|Digestive system	Biotin metabolism|Metabolic pathways|Biosynthesis of cofactors|ABC transporters|Vitamin digestion and absorption	map00780|map01100|map01240|map02010|map04977	1.05409e+06	1.18963e+06	1.37265e+06	984797	1.10983e+06	1.4731e+06	1.98133e+06	1.90314e+06	2.23359e+06	2.3191e+06	2.17349e+06	2.92452e+06	1.88405	3.13763e-05	up
neg-0.869_607.08169	607.082	0.869	UDP-n-acetylglucosamine	C17H27N3O17P2	HMDB0000290	Nucleosides, nucleotides, and analogues	Pyrimidine nucleotides	C00043	Metabolism|Metabolism|Metabolism|Metabolism|Metabolism|Metabolism|Human Diseases|Human Diseases|Human Diseases	Carbohydrate metabolism|Biosynthesis of other secondary metabolites|Glycan biosynthesis and metabolism|Glycan biosynthesis and metabolism|Glycan biosynthesis and metabolism|Global and overview maps|Drug resistance: antimicrobial|Endocrine and metabolic disease|Cardiovascular disease	Amino sugar and nucleotide sugar metabolism|Neomycin, kanamycin and gentamicin biosynthesis|Lipopolysaccharide biosynthesis|O-Antigen nucleotide sugar biosynthesis|Peptidoglycan biosynthesis|Metabolic pathways|Vancomycin resistance|Insulin resistance|Diabetic cardiomyopathy	map00520|map00524|map00540|map00541|map00550|map01100|map01502|map04931|map05415	1.9164e+06	1.75456e+06	1.35952e+06	1.0712e+06	852530	2.15038e+06	857814	1.45748e+06	1.1652e+06	2.09731e+06	2.50028e+06	3.33986e+06	1.25409	0.509711	none
pos-1.106_304.08997	304.09	1.106	n-acetylaspartylglutamic acid	C11H16N2O8	HMDB0001067	Organic acids and derivatives	Carboxylic acids and derivatives	C12270	Metabolism|Metabolism|Environmental Information Processing	Amino acid metabolism|Global and overview maps|Signaling molecules and interaction	Alanine, aspartate and glutamate metabolism|Metabolic pathways|Neuroactive ligand-receptor interaction	map00250|map01100|map04080	894554	1.11403e+06	1.48111e+06	1.19404e+06	280951	528750	2.56907e+06	1.98648e+06	1.45205e+06	2.34783e+06	2.6331e+06	2.7946e+06	2.50902	0.00780459	up
neg-6.867_320.23487	320.235	6.867	20-hydroxy-(5z,8z,11z,14z)-eicosatetraenoic acid	C20H32O3	HMDB0005998	Lipids and lipid-like molecules	Fatty Acyls	C14748	Metabolism|Metabolism|Organismal Systems	Lipid metabolism|Global and overview maps|Circulatory system	Arachidonic acid metabolism|Metabolic pathways|Vascular smooth muscle contraction	map00590|map01100|map04270	2.22514e+06	1.19671e+06	1.22248e+06	1.06775e+06	2.42097e+06	1.16718e+06	1.73369e+06	2.55276e+06	943999	1.62523e+06	1.57519e+06	1.09478e+06	1.02424	0.889965	none
neg-3.749_193.0737	193.074	3.749	phenylacetylglycine	C10H11NO3	HMDB0000821	Organic acids and derivatives	Carboxylic acids and derivatives	C05598	Metabolism	Amino acid metabolism	Phenylalanine metabolism	map00360	1.23689e+06	1.31145e+06	1.31983e+06	1.13798e+06	1.21983e+06	1.53026e+06	1.44928e+06	1.27575e+06	1.54038e+06	1.61349e+06	1.70341e+06	1.95528e+06	1.22967	0.0207278	none
neg-0.843_243.08666	243.087	0.843	cytidine	C9H13N3O5	HMDB0000089	Nucleosides, nucleotides, and analogues	Pyrimidine nucleosides	C00475	Metabolism|Metabolism|Environmental Information Processing	Nucleotide metabolism|Global and overview maps|Membrane transport	Pyrimidine metabolism|Metabolic pathways|ABC transporters	map00240|map01100|map02010	1.85408e+06	3.41222e+06	923948	887910	1.1377e+06	1.15777e+06	720741	1.55354e+06	907874	1.20904e+06	1.50825e+06	2.01332e+06	0.844152	0.70811	none
neg-1.572_322.05668	322.057	1.572	5-thymidylic acid	C10H15N2O8P	HMDB0001227	Nucleosides, nucleotides, and analogues	Pyrimidine nucleotides	C00364	Metabolism|Metabolism|Human Diseases	Nucleotide metabolism|Global and overview maps|Drug resistance: antineoplastic	Pyrimidine metabolism|Metabolic pathways|Antifolate resistance	map00240|map01100|map01523	1.13879e+06	1.23778e+06	1.40809e+06	1.05005e+06	1.86251e+06	1.58901e+06	1.08075e+06	1.22201e+06	1.18508e+06	1.37542e+06	1.69426e+06	1.09801e+06	0.923885	0.534421	none
neg-1.365_559.07147	559.071	1.365	adenosine diphosphate ribose	C15H23N5O14P2	HMDB0001178	Nucleosides, nucleotides, and analogues	Purine nucleotides	C00301	Metabolism|Metabolism	Nucleotide metabolism|Global and overview maps	Purine metabolism|Metabolic pathways	map00230|map01100	771481	840166	1.25908e+06	1.6276e+06	1.50416e+06	1.60502e+06	1.51445e+06	1.6035e+06	2.09087e+06	1.38728e+06	38853.4	357322	0.91913	0.402007	none
pos-3.238_459.18654	459.187	3.238	5-methyltetrahydrofolic acid	C20H25N7O6	HMDB0001396	Organoheterocyclic compounds	Pteridines and derivatives	C00440	Metabolism|Metabolism|Metabolism|Metabolism|Metabolism|Human Diseases	Metabolism of cofactors and vitamins|Energy metabolism|Global and overview maps|Global and overview maps|Global and overview maps|Drug resistance: antineoplastic	One carbon pool by folate|Carbon fixation pathways in prokaryotes|Metabolic pathways|Microbial metabolism in diverse environments|Carbon metabolism|Antifolate resistance	map00670|map00720|map01100|map01120|map01200|map01523	890582	978278	734138	584214	1.31042e+06	1.09761e+06	1.2105e+06	1.44408e+06	625667	1.29429e+06	974415	1.1287e+06	1.19345	0.318834	none
neg-0.846_141.01881	141.019	0.846	o-phosphoethanolamine	C2H8NO4P	HMDB0000224	Organic acids and derivatives	Organic phosphoric acids and derivatives	C00346	Metabolism|Metabolism|Metabolism|Metabolism|Human Diseases|Environmental Information Processing	Glycan biosynthesis and metabolism|Lipid metabolism|Lipid metabolism|Global and overview maps|Drug resistance: antimicrobial|Signal transduction	Glycosylphosphatidylinositol (GPI)-anchor biosynthesis|Glycerophospholipid metabolism|Sphingolipid metabolism|Metabolic pathways|Cationic antimicrobial peptide (CAMP) resistance|Sphingolipid signaling pathway	map00563|map00564|map00600|map01100|map01503|map04071	425158	1.3778e+06	884995	394121	862958	779905	1.16823e+06	830694	1.01502e+06	1.29933e+06	1.37387e+06	1.0806e+06	1.43234	0.0780049	none
neg-3.2_242.0902	242.09	3.2	thymidine	C10H14N2O5	HMDB0000273	Nucleosides, nucleotides, and analogues	Pyrimidine nucleosides	C00214	Metabolism|Metabolism	Nucleotide metabolism|Global and overview maps	Pyrimidine metabolism|Metabolic pathways	map00240|map01100	904138	1.57687e+06	727836	832687	946733	778117	818574	719601	1.36019e+06	899466	805832	894454	0.953478	0.819499	none
neg-4.238_402.0856	402.086	4.238	4'-phosphopantothenoylcysteine	C12H23N2O9PS	HMDB0001117	Organic acids and derivatives	Peptidomimetics	C04352	Metabolism|Metabolism|Metabolism	Metabolism of cofactors and vitamins|Global and overview maps|Global and overview maps	Pantothenate and CoA biosynthesis|Metabolic pathways|Biosynthesis of cofactors	map00770|map01100|map01240	687407	808050	733420	632104	862821	928781	939766	847218	967631	1.13139e+06	1.1663e+06	1.32864e+06	1.37148	0.00598979	none
pos-1.343_427.02883	427.029	1.343	dGDP	C10H15N5O10P2	HMDB0000960	Phenylpropanoids and polyketides	Cinnamic acids and derivatives	C00361	Metabolism|Metabolism	Nucleotide metabolism|Global and overview maps	Purine metabolism|Metabolic pathways	map00230|map01100	341655	388974	420197	486090	631312	967528	243715	198403	173423	628998	2.62877e+06	2.25934e+06	1.89527	0.846207	none
neg-6.611_284.27131	284.271	6.611	stearic acid	C18H36O2	HMDB0000827	Lipids and lipid-like molecules	Fatty Acyls	C01530	Metabolism|Metabolism|Metabolism|Organismal Systems	Lipid metabolism|Lipid metabolism|Chemical structure transformation maps|Sensory system	Fatty acid biosynthesis|Biosynthesis of unsaturated fatty acids|Biosynthesis of plant secondary metabolites|Phototransduction - fly	map00061|map01040|map01060|map04745	802181	834697	635434	737487	809867	645096	664605	767610	696843	781763	728611	664404	0.963956	0.576167	none
neg-0.962_307.08349	307.083	0.962	glutathione	C10H17N3O6S	HMDB0000125	Organic acids and derivatives	Carboxylic acids and derivatives	C00051	Metabolism|Metabolism|Metabolism|Metabolism|Environmental Information Processing|Cellular Processes|Organismal Systems|Organismal Systems|Human Diseases|Human Diseases	Amino acid metabolism|Metabolism of other amino acids|Global and overview maps|Global and overview maps|Membrane transport|Cell growth and death|Endocrine system|Digestive system|Cancer: overview|Cardiovascular disease	Cysteine and methionine metabolism|Glutathione metabolism|Metabolic pathways|Biosynthesis of cofactors|ABC transporters|Ferroptosis|Thyroid hormone synthesis|Bile secretion|Chemical carcinogenesis - reactive oxygen species|Diabetic cardiomyopathy	map00270|map00480|map01100|map01240|map02010|map04216|map04918|map04976|map05208|map05415	334210	326599	415509	2.01847e+06	571933	505400	784603	466462	706403	755456	592004	956873	1.02149	0.447913	none
neg-3.219_687.14905	687.149	3.219	3'-dephosphocoenzyme a	C21H35N7O13P2S	HMDB0001373	Nucleosides, nucleotides, and analogues	Purine nucleotides	C00882	Metabolism|Metabolism|Metabolism	Metabolism of cofactors and vitamins|Global and overview maps|Global and overview maps	Pantothenate and CoA biosynthesis|Metabolic pathways|Biosynthesis of cofactors	map00770|map01100|map01240	727344	1.60737e+06	340330	280264	550649	375609	1.22918e+06	643576	1.87681e+06	486290	81934.2	145502	1.14987	0.777162	none
neg-3.793_254.07893	254.079	3.793	l-phosphoarginine	C6H15N4O5P	HMDB0029438	Organic acids and derivatives	Carboxylic acids and derivatives	C05945	Metabolism	Amino acid metabolism	Arginine and proline metabolism	map00330	502541	665084	656989	673177	570976	694817	471723	508717	518777	470405	631973	555225	0.83878	0.0291266	none
neg-1.875_366.05761	366.058	1.875	phosphoribosyl formamidocarboxamide	C10H15N4O9P	HMDB0001439	Nucleosides, nucleotides, and analogues	Imidazole ribonucleosides and ribonucleotides	C04734	Metabolism|Metabolism|Metabolism|Metabolism|Metabolism	Nucleotide metabolism|Chemical structure transformation maps|Chemical structure transformation maps|Global and overview maps|Global and overview maps	Purine metabolism|Biosynthesis of plant secondary metabolites|Biosynthesis of alkaloids derived from histidine and purine|Metabolic pathways|Biosynthesis of secondary metabolites	map00230|map01060|map01065|map01100|map01110	484025	606263	310796	397686	409773	375025	765288	517776	1.30761e+06	778416	265424	438875	1.57665	0.190128	none
neg-3.352_785.15748	785.157	3.352	FAD	C27H33N9O15P2	HMDB0001248	Nucleosides, nucleotides, and analogues	Flavin nucleotides	C00016	Metabolism|Metabolism|Metabolism|Metabolism|Organismal Systems	Metabolism of cofactors and vitamins|Global and overview maps|Global and overview maps|Global and overview maps|Digestive system	Riboflavin metabolism|Metabolic pathways|Biosynthesis of secondary metabolites|Biosynthesis of cofactors|Vitamin digestion and absorption	map00740|map01100|map01110|map01240|map04977	396182	421819	542873	545921	693625	592590	526740	426682	683580	413914	505829	440294	0.938625	0.61113	none
pos-3.529_376.13816	376.138	3.529	riboflavin	C17H20N4O6	HMDB0000244	Organoheterocyclic compounds	Pteridines and derivatives	C00255	Metabolism|Metabolism|Metabolism|Metabolism|Environmental Information Processing|Organismal Systems	Metabolism of cofactors and vitamins|Global and overview maps|Global and overview maps|Global and overview maps|Membrane transport|Digestive system	Riboflavin metabolism|Metabolic pathways|Biosynthesis of secondary metabolites|Biosynthesis of cofactors|ABC transporters|Vitamin digestion and absorption	map00740|map01100|map01110|map01240|map02010|map04977	412995	286362	516140	538301	585787	500949	396206	257647	506939	578452	321153	334936	0.843269	0.288449	none
neg-1.055_387.02427	387.024	1.055	dCDP	C9H15N3O10P2	HMDB0001245	Organic oxygen compounds	Organic oxoanionic compounds	C00705	Metabolism|Metabolism	Nucleotide metabolism|Global and overview maps	Pyrimidine metabolism|Metabolic pathways	map00240|map01100	236178	190585	404665	449666	395004	548154	402174	263737	381848	379790	262390	855905	1.14458	0.655645	none
pos-1.077_251.10171	251.102	1.077	deoxyadenosine	C10H13N5O3	HMDB0000101	Nucleosides, nucleotides, and analogues	Purine nucleosides	C00559	Metabolism|Metabolism|Environmental Information Processing	Nucleotide metabolism|Global and overview maps|Membrane transport	Purine metabolism|Metabolic pathways|ABC transporters	map00230|map01100|map02010	359755	757636	142149	181652	120653	150602	122602	180682	1.43096e+06	358312	321432	484533	1.69262	0.356513	none
neg-0.871_314.05138	314.051	0.871	5'-phosphoribosyl-n-formylglycinamide	C8H15N2O9P	HMDB0001308	Nucleosides, nucleotides, and analogues	Glycinamide ribonucleotides	C04376	Metabolism|Metabolism|Metabolism	Nucleotide metabolism|Global and overview maps|Global and overview maps	Purine metabolism|Metabolic pathways|Biosynthesis of secondary metabolites	map00230|map01100|map01110	445842	600524	344539	207128	446274	471445	200672	253808	230618	217595	403320	462881	0.703127	0.116185	none
pos-0.868_488.10653	488.107	0.868	citicoline	C14H26N4O11P2	HMDB0001413	Nucleosides, nucleotides, and analogues	Pyrimidine nucleotides	C00307	Metabolism|Metabolism|Human Diseases	Lipid metabolism|Global and overview maps|Cancer: overview	Glycerophospholipid metabolism|Metabolic pathways|Choline metabolism in cancer	map00564|map01100|map05231	197629	297451	173867	138378	227338	359950	237237	335227	175072	286831	321808	388963	1.25134	0.217556	none
pos-1.067_178.04082	178.041	1.067	cysteinylglycine	C5H10N2O3S	HMDB0000078	Organic acids and derivatives	Carboxylic acids and derivatives	C01419	Metabolism|Metabolism	Metabolism of other amino acids|Global and overview maps	Glutathione metabolism|Metabolic pathways	map00480|map01100	135383	120538	157776	148316	274543	325501	187432	123995	362295	229705	224952	426789	1.33829	0.279869	none
neg-0.792_240.02356	240.024	0.792	l-cystine	C6H12N2O4S2	HMDB0000192	Organic acids and derivatives	Carboxylic acids and derivatives	C00491	Metabolism|Metabolism|Environmental Information Processing|Cellular Processes|Organismal Systems	Amino acid metabolism|Global and overview maps|Membrane transport|Cell growth and death|Digestive system	Cysteine and methionine metabolism|Metabolic pathways|ABC transporters|Ferroptosis|Protein digestion and absorption	map00270|map01100|map02010|map04216|map04974	187745	242927	148525	156318	182557	169386	311851	159011	269797	277143	162136	277161	1.33991	0.0902747	none
neg-3.198_379.10499	379.105	3.198	s-lactoylglutathione	C13H21N3O8S	HMDB0001066	Organic acids and derivatives	Carboxylic acids and derivatives	C03451	Metabolism|Metabolism	Carbohydrate metabolism|Global and overview maps	Pyruvate metabolism|Metabolic pathways	map00620|map01100	132136	151408	158608	97165.6	170494	195367	236989	215109	200139	251634	285307	305102	1.65081	0.00206785	up
neg-3.316_473.16566	473.166	3.316	10-formyltetrahydrofolate	C20H23N7O7	HMDB0000972	Organoheterocyclic compounds	Dithiolanes	C00234	Metabolism|Metabolism|Genetic Information Processing|Metabolism|Metabolism|Metabolism|Metabolism|Human Diseases	Metabolism of cofactors and vitamins|Energy metabolism|Translation|Global and overview maps|Global and overview maps|Global and overview maps|Global and overview maps|Drug resistance: antineoplastic	One carbon pool by folate|Carbon fixation pathways in prokaryotes|Aminoacyl-tRNA biosynthesis|Metabolic pathways|Microbial metabolism in diverse environments|Carbon metabolism|Biosynthesis of cofactors|Antifolate resistance	map00670|map00720|map00970|map01100|map01120|map01200|map01240|map01523	114791	153915	120405	108477	247704	166822	248909	104890	35458.7	30788.3	207659	30942.8	0.72211	0.164902	none
neg-3.53_399.144	399.144	3.53	s-adenosylmethionine	C15H23N6O5S	HMDB0001185	Nucleosides, nucleotides, and analogues	5'-deoxyribonucleosides	C00019	Metabolism|Metabolism|Metabolism|Metabolism|Metabolism|Metabolism|Metabolism|Metabolism|Metabolism|Metabolism|Genetic Information Processing|Human Diseases	Biosynthesis of other secondary metabolites|Amino acid metabolism|Amino acid metabolism|Metabolism of terpenoids and polyketides|Chemical structure transformation maps|Chemical structure transformation maps|Global and overview maps|Global and overview maps|Global and overview maps|Global and overview maps|Folding, sorting and degradation|Cancer: overview	Monobactam biosynthesis|Cysteine and methionine metabolism|Arginine and proline metabolism|Zeatin biosynthesis|Biosynthesis of plant secondary metabolites|Biosynthesis of plant hormones|Metabolic pathways|Biosynthesis of secondary metabolites|Biosynthesis of amino acids|Biosynthesis of cofactors|Sulfur relay system|Chemical carcinogenesis - reactive oxygen species	map00261|map00270|map00330|map00908|map01060|map01070|map01100|map01110|map01230|map01240|map04122|map05208	69396.9	56916	109581	125097	65159.5	132813	130866	146148	28521.6	115710	87496.6	187398	1.24541	0.682559	none
