# Supplementary material for: PRODH safeguards human naive pluripotency by limiting mitochondrial oxidative phosphorylation and reactive oxygen species production
Source: EMBO Rep. 2024 Mar 13;25(4):22. doi: 10.1038/s44319-024-00110-z (PMC11014864; doi:10.1038/s44319-024-00110-z)
Supplement: Supplementary file 5 — Source Data Fig. 1 [file 44319_2024_110_MOESM5_ESM.zip]

Archive with 16 entries (9 files):
- Figure1/1B/
- Figure1/1B/1B qRT-PCR.xlsx
- Figure1/1C/
- Figure1/1C/western-1C.TIF
- Figure1/1D/
- Figure1/1D/western-1D.tif
- Figure1/1E/
- Figure1/1E/AP stain-1E.TIF
- Figure1/1E/AP stain-Colony Count.xlsx
- Figure1/1F/
- Figure1/1F/IF-1F.tif
- Figure1/1F/IF-Fluorescence quantitation.xlsx
- Figure1/1G/
- Figure1/1G/cell counting.xlsx
- Figure1/1H/
- Figure1/1H/EDU Flow Cytometry Statistics.xlsx
