# Supplementary material for: PRODH safeguards human naive pluripotency by limiting mitochondrial oxidative phosphorylation and reactive oxygen species production
Source: EMBO Rep. 2024 Mar 13;25(4):22. doi: 10.1038/s44319-024-00110-z (PMC11014864; doi:10.1038/s44319-024-00110-z)
Supplement: Supplementary file 5 — Source Data Fig. 1 [file 44319_2024_110_MOESM5_ESM.zip › Figure1/1B/1B qRT-PCR.xlsx]

## Sheet: Sheet1
	H9P			H9N-Rset			H9N-PXGL
PRODH	0.95	0.99	1.07	10.63	11.58	11.52	8.58	9.41	11.39
	P-value
H9P/H9N-Rset	4.956e-06
H9P/H9N-PXGL	0.000458944
