# Supplementary material for: PRODH safeguards human naive pluripotency by limiting mitochondrial oxidative phosphorylation and reactive oxygen species production
Source: EMBO Rep. 2024 Mar 13;25(4):22. doi: 10.1038/s44319-024-00110-z (PMC11014864; doi:10.1038/s44319-024-00110-z)
Supplement: Supplementary file 5 — Source Data Fig. 1 [file 44319_2024_110_MOESM5_ESM.zip › Figure1/1E/AP stain-Colony Count.xlsx]

## Sheet: colonies number
Number of AP+ colonies	1	2	3
H9P PLKO.1	855	643	724
H9P shPRODH	709	805	464
H9N Rset PLKO.1	916.3	1082.9	1035.3
H9N Rset shPRODH	187	544	229.5
H9N PXGL PLKO.1	1230.8	987.7	1798.6
H9N PXGL shPRODH	272	632.4	685.1
Normalized to H9P PLKO.1	1	2	3
H9P PLKO.1	1.15437	0.868137	0.977498
H9P shPRODH	0.957246	1.08686	0.626463
H9N Rset PLKO.1	1.23713	1.46206	1.39779
H9N Rset shPRODH	0.252475	0.734473	0.309856
H9N PXGL PLKO.1	1.66175	1.33353	2.42835
H9N PXGL shPRODH	0.367237	0.853825	0.924977
	P-value
H9P PLKO.1/shPRODH	0.5313
H9N Rset PLKO.1/shPRODH	0.0049
H9N PXGL PLKO.1/shPRODH	0.0414
