# Supplementary material for: PRODH safeguards human naive pluripotency by limiting mitochondrial oxidative phosphorylation and reactive oxygen species production
Source: EMBO Rep. 2024 Mar 13;25(4):22. doi: 10.1038/s44319-024-00110-z (PMC11014864; doi:10.1038/s44319-024-00110-z)
Supplement: Supplementary file 5 — Source Data Fig. 1 [file 44319_2024_110_MOESM5_ESM.zip › Figure1/1F/IF-Fluorescence quantitation.xlsx]

## Sheet: summary
H9P PLKO.1	1	2	3	4	5	6				H9P shPRODH	1	2	3	4	5	6
NANOG	135.477	109.922	136.846	104.432	141.617	125.507				NANOG	119.684	125.573	129.036	113.396	110.299	127.86
	127.224	96.207	104.02	92.093	138.538	123.604					103.033	112.711	107.271	113.031	104.27	84.079
	140.263	123.32	136.825	153.431	120.845	127.199					134.652	117.281	132.061	104.728	78.655	105.711
PRODH	159.554	124.393	140.68	157.447	141.941	140.574				PRODH	45.448	44.236	44.481	52.054	44.368	44.629
	126.871	150.443	146.723	151.631	141.374	131.083					36.493	53.928	43.277	56.497	36.954	44.489
	163.714	166.928	161.778	162.651	162.432	167.563					54.637	44.486	34.001	45.823	45.55	53.695
H9N Rset PLKO.1	1	2	3	4	5	6				H9N Rset shPRODH	1	2	3	4	5	6
NANOG	142.024	123.865	181.347	158.305	158.058	172.749				NANOG	110.255	114.769	95.777	143.135	110.255	87.865
	135.629	174.52	172.618	166.821	168.476	134.589					133.37	133.276	94.198	113.889	81.919	95.127
	161.057	174.18	166.826	172.044	169.536	106.222					123.958	109.211	112.414	107.484	107.738	111.082
PRODH	173.124	177.223	185.262	171.778	165.657	189.517				PRODH	43.086	66.561	54.048	33.617	43.086	33.562
	193.881	172.022	199.073	160.369	157.142	165.96					69.466	53.398	36.484	35.795	59.551	36.706
	187.514	193.429	186.638	172.64	202.504	181.015					68.912	43.429	33.534	44.166	72.263	64.831
H9N PXGL PLKO.1	1	2	3	4	5	6				H9N PXGL shPRODH	1	2	3	4	5	6
NANOG	189.834	169.007	157.521	160.452	130.422	141.108				NANOG	68.116	79.66	94.205	103.445	68.523	119.49
	192.22	163.726	183.463	177.897	141.786	139.168					114.621	87.135	58.57	86.657	77.96	91.12
	141.166	182.887	160.113	146.642	153.686	136.167					89.306	145.335	93.524	115.312	120.797	86.405
PRODH	197.619	178.558	190.648	146.39	166.639	182.084				PRODH	37.271	35.081	33.291	36.354	50.253	35.71
	175.594	169.85	176.341	187.663	184.631	185.835					37.904	44.545	33.916	48.798	47.049	35.038
	197.082	201.308	184.18	192.233	180.343	192.608					32.849	64.777	33.777	34.685	55.376	26.21
NANOG	P-value		PRODH	P-value
H9P PLKO.1/shPRODH	0.1054		H9P PLKO.1/shPRODH	<0.0001
H9N Rset PLKO.1/shPRODH	<0.0001		H9N Rset PLKO.1/shPRODH	<0.0001
H9N PXGL PLKO.1/shPRODH	<0.0001		H9N PXGL PLKO.1/shPRODH	<0.0001

## Sheet: Normalized to H9P PLKO.1
H9P PLKO.1	1	2	3	4	5	6				H9P shPRODH	1	2	3	4	5	6
NANOG	1.08993	0.88434	1.10095	0.840172	1.13933	1.00972				NANOG	0.962877	1.01025	1.03812	0.912289	0.887373	1.02865
	1.02354	0.774001	0.836858	0.740903	1.11456	0.994414					0.828917	0.906778	0.863012	0.909352	0.838869	0.676429
	1.12844	0.992129	1.10078	1.23438	0.972217	1.02334					1.0833	0.943544	1.06245	0.842554	0.632792	0.850462
PRODH	1.06457	0.829969	0.938638	1.05051	0.947052	0.937931				PRODH	0.303236	0.295149	0.296784	0.347312	0.29603	0.297772
	0.846503	1.00378	0.978958	1.01171	0.943269	0.874606					0.243487	0.359816	0.288751	0.376957	0.246563	0.296837
	1.09232	1.11377	1.07941	1.08523	1.08377	1.11801					0.364546	0.296817	0.22686	0.305738	0.303917	0.358261
H9N Rset PLKO.1	1	2	3	4	5	6				H9N Rset shPRODH	1	2	3	4	5	6
NANOG	1.14261	0.996514	1.45897	1.27359	1.2716	1.38979				NANOG	0.887019	0.923335	0.770541	1.15154	0.887019	0.706888
	1.09116	1.40404	1.38874	1.3421	1.35542	1.08279					1.07298	1.07223	0.757838	0.916255	0.659051	0.765312
	1.29573	1.40131	1.34214	1.38412	1.36394	0.854573					0.997262	0.87862	0.904389	0.864726	0.866769	0.893672
PRODH	1.15511	1.18246	1.2361	1.14613	1.10529	1.26449				PRODH	0.287476	0.444105	0.360617	0.224298	0.287476	0.223931
	1.2936	1.14776	1.32825	1.07001	1.04848	1.10731					0.463488	0.35628	0.243427	0.23883	0.397333	0.244908
	1.25112	1.29059	1.24528	1.15188	1.35114	1.20776					0.459791	0.289765	0.223744	0.294682	0.48215	0.432562
H9N PXGL PLKO.1	1	2	3	4	5	6				H9N PXGL shPRODH	1	2	3	4	5	6
NANOG	1.52724	1.35969	1.26728	1.29086	1.04927	1.13524				NANOG	0.548004	0.640877	0.757894	0.832232	0.551279	0.961316
	1.54644	1.3172	1.47599	1.43121	1.14069	1.11963					0.922144	0.701015	0.471205	0.697169	0.627201	0.733075
	1.1357	1.47136	1.28813	1.17976	1.23643	1.09549					0.718481	1.16924	0.752416	0.927704	0.971831	0.695142
PRODH	1.31854	1.19137	1.27203	0.976736	1.11184	1.21489				PRODH	0.248678	0.234066	0.222123	0.242559	0.335296	0.238263
	1.17159	1.13327	1.17657	1.25212	1.23189	1.23992					0.252901	0.297211	0.226293	0.325588	0.313918	0.233779
	1.31496	1.34316	1.22888	1.28261	1.20328	1.28511					0.219174	0.432202	0.225365	0.231424	0.369477	0.174877

## Sheet: H9P PLKO.1
NANOG	Area	Mean	StdDev	Min	Max	IntDen	RawIntDen	MinThr	MaxThr		PRODH	Area	Mean	StdDev	Min	Max	IntDen	RawIntDen	MinThr	MaxThr
1	14.86	135.477	48.991	75	255	2013.21	10436471	75	255		1	7.23	159.554	63.523	82	255	1153.6	5980237	82	255
2	41.422	109.922	41.689	65	255	4553.15	23603511	64	255		2	9.519	124.393	55.694	70	255	1184.06	6138153	70	255
3	35.613	136.846	48.879	78	255	4873.53	25264401	77	255		3	6.955	140.68	59.309	76	255	978.465	5072365	76	255
4	18.183	104.432	39.648	62	255	1898.93	9844039	60	255		4	6.749	157.447	56.614	88	255	1062.64	5508746	83	255
5	47.174	141.617	48.884	81	255	6680.68	34632619	79	255		5	8.379	141.941	59.732	77	255	1189.33	6165470	73	255
6	40.502	125.507	43.517	75	255	5083.24	26351533	72	255		6	6.729	140.574	55.585	81	255	945.921	4903656	81	255
1	45.848	127.224	45.791	75	255	5832.98	30238191	73	255		1	6.751	126.871	56.016	70	255	856.502	4440106	70	255
2	33.236	96.207	34.472	59	255	3197.59	16576292	57	255		2	8.735	150.443	57.976	82	255	1314.15	6812531	81	255
3	31.576	104.02	37.678	62	255	3284.55	17027120	61	255		3	8.193	146.723	56.643	82	255	1202.17	6232046	77	255
4	31.85	92.093	34.186	56	255	2933.15	15205448	54	255		4	8.056	151.631	59.384	82	255	1221.5	6332254	77	255
5	24.727	138.538	49.649	78	255	3425.57	17758165	77	255		5	4.796	141.374	60.318	76	255	677.99	3514702	72	255
6	16.811	123.604	44.163	71	255	2077.95	10772078	70	255		6	4.489	131.083	53.264	76	255	588.456	3050556	71	255
1	20.045	140.263	48.722	84	255	2811.59	14575287	83	255		1	8.341	163.714	57.457	91	255	1365.61	7079335	86	255
2	19.076	123.32	45.204	75	255	2352.45	12195094	75	255		2	7.861	166.928	58.796	91	255	1312.27	6802821	90	255
3	16.433	136.825	49.42	81	255	2248.42	11655810	79	255		3	7.648	161.778	56.436	91	255	1237.33	6414339	86	255
4	29.256	153.431	51.436	90	255	4488.72	23269546	88	255		4	10.513	162.651	57.053	91	255	1709.9	8864128	86	255
5	13.914	120.845	42.509	75	255	1681.41	8716450	73	255		5	4.809	162.432	56.889	91	255	781.079	4049114	85	255
6	11.601	127.199	45.16	78	255	1475.62	7649611	76	255		6	7.131	167.563	58.609	91	255	1194.89	6194288	90	255

## Sheet: H9P shPRODH
NANOG	Area	Mean	StdDev	Min	Max	IntDen	RawIntDen	MinThr	MaxThr		PRODH	Area	Mean	StdDev	Min	Max	IntDen	RawIntDen	MinThr	MaxThr
1	44.286	119.684	32.947	56	255	3971.71	20589333	54	255		1	2.143	45.448	26.53	30	255	97.411	504977	25	255
2	13.431	125.573	39.985	62	255	1417.91	7350446	61	255		2	2.583	44.236	50.319	70	255	71.304	369641	65	255
3	29.921	129.036	39.427	65	255	3262.47	16912648	64	255		3	2.387	44.481	23.814	30	255	106.184	550457	25	255
4	14.223	113.396	28.441	44	255	1043.92	5411662	43	255		4	2.587	52.054	52.343	46	255	130.203	674974	42	255
5	29.715	110.299	32.834	56	255	2683.25	13909971	54	255		5	2.654	44.368	24.086	30	255	117.749	610410	25	255
6	40.652	127.86	40.892	65	255	4384.73	22730414	63	255		6	6.538	44.629	20.066	30	255	291.775	1512560	26	255
1	36.093	103.033	36.108	65	255	3718.76	19278036	62	255		1	3.192	36.493	19.255	24	255	116.47	603782	24	255
2	28.225	112.711	40.696	69	255	3181.22	16491437	66	255		2	4.137	53.928	27.586	35	255	223.078	1156438	31	255
3	25.9	107.271	40.429	65	255	2778.34	14402895	63	255		3	1.965	43.277	21.97	30	255	85.026	440774	25	255
4	41.019	113.031	41.41	69	255	4636.45	24035357	67	255		4	1.77	56.497	33.414	35	255	99.981	518304	31	255
5	40.371	104.27	37.877	65	255	4209.48	21821929	63	255		5	2.84	36.954	21.242	24	255	104.946	544040	24	255
6	39.259	84.079	30.986	53	255	3300.88	17111768	51	255		6	2.417	44.489	24.299	30	255	107.549	557535	25	255
1	12.838	134.652	48.218	83	255	1728.6	8961070	80	255		1	2.662	54.637	47.737	63	255	278.526	1443880	57	255
2	9.982	117.281	41.438	74	255	1170.75	6069168	72	255		2	2.714	44.486	46.584	63	255	283.587	1470116	57	255
3	15.038	132.061	46.481	83	255	1985.98	10295324	80	255		3	2.956	34.001	43.095	56	255	277.887	1440564	56	255
4	25.705	104.728	31.802	53	255	2177.94	11290436	50	255		4	5.715	45.823	23.436	30	255	261.899	1357682	30	255
5	20.262	78.655	32.124	49	255	1593.68	8261655	46	255		5	8.114	45.55	19.734	30	255	369.609	1916052	30	255
6	19.064	105.711	40.239	58	255	1824.68	9459161	55	255		6	8.107	53.695	24.513	35	255	435.297	2256582	31	255

## Sheet: H9N Rset PLKO.1
NANOG	Area	Mean	StdDev	Min	Max	IntDen	RawIntDen	MinThr	MaxThr		PRODH	Area	Mean	StdDev	Min	Max	IntDen	RawIntDen	MinThr	MaxThr
1	9.406	142.024	46.514	86	255	1335.88	6925211	81	255		1	4.756	173.124	62.303	88	255	823.341	4268199	88	255
2	11.629	123.865	43.441	74	255	1440.38	7466937	73	255		2	4.695	177.223	59.467	94	255	832.134	4313784	89	255
3	14.722	181.347	58.663	92	255	2669.84	13840430	91	255		3	9.692	185.262	60.373	94	255	1795.58	9308309	94	255
4	13.79	158.305	55.224	86	255	2183.01	11316752	86	255		4	4.575	171.778	61.746	88	255	785.824	4073711	88	255
5	8.225	158.058	52.349	92	255	1300.02	6739277	87	255		5	3.148	165.657	61.096	88	255	521.511	2703515	83	255
6	14.143	172.749	57.279	92	255	2443.12	12665128	92	255		6	5.693	189.517	61.313	94	255	1078.98	5593411	89	255
1	6.416	135.629	46.175	80	255	870.132	4510762	75	255		1	2.421	193.881	60.26	94	255	469.482	2433793	93	255
2	6.468	174.52	55.188	92	255	1128.86	5852012	88	255		2	1.889	172.022	61.424	88	255	324.998	1684788	88	255
3	10.16	172.618	55.18	92	255	1753.75	9091442	92	255		3	3.696	199.073	61.039	94	255	735.695	3813843	89	255
4	12.952	166.821	55.109	96	255	2160.69	11201028	93	255		4	4.167	160.369	58.463	88	255	668.235	3464129	83	255
5	18.74	168.476	64.811	84	255	3157.23	16367084	84	255		5	2.936	157.142	61.024	82	255	461.362	2391700	82	255
6	12.119	134.589	44.541	80	255	1631.06	8455428	80	255		6	4.252	165.96	59.607	88	255	705.585	3657751	88	255
1	13.411	161.057	57.956	86	255	2159.92	11197020	86	255		1	5.205	187.514	60.984	94	255	975.986	5059511	89	255
2	11.663	174.18	56.184	92	255	2031.47	10531118	92	255		2	3.672	193.429	60.059	94	255	710.247	3681922	93	255
3	10.108	166.826	54.747	92	255	1686.28	8741671	87	255		3	3.696	186.638	60.722	94	255	689.846	3576164	89	255
4	10.784	172.044	56.342	92	255	1855.35	9618137	92	255		4	3.889	172.64	62.173	88	255	671.445	3480772	88	255
5	7.769	169.536	57.997	86	255	1317.17	6828235	86	255		5	2.933	202.504	60.023	94	255	593.879	3078671	93	255
6	20.389	106.222	43.702	69	255	2165.77	11227365	68	255		6	2.988	181.015	61.934	97	255	540.81	2803560	93	255

## Sheet: H9N Rset shPRODH
NANOG	Area	Mean	StdDev	Min	Max	IntDen	RawIntDen	MinThr	MaxThr		PRODH	Area	Mean	StdDev	Min	Max	IntDen	RawIntDen	MinThr	MaxThr
1	3.392	110.255	37.175	67	255	374.025	1938943	62	255		1	0.223	43.086	15.821	30	129	9.616	49850	25	255
2	5.452	114.769	45.678	68	255	625.715	3243705	68	255		2	0.383	66.561	60.847	88	255	67.607	350473	83	255
3	5.324	95.777	37.011	60	255	509.889	2643265	60	255		3	0.236	54.048	22.88	35	224	12.751	66101	31	255
4	8.545	143.135	52.094	84	255	1223.05	6340288	82	255		4	0.24	33.617	11.448	24	100	8.061	41786	19	255
5	3.392	110.255	37.175	67	255	374.025	1938943	62	255		5	0.223	43.086	15.821	30	129	9.616	49850	25	255
6	5.023	87.865	31.041	60	255	441.374	2288083	49	255		6	0.168	33.562	13.298	24	135	5.633	29199	19	255
1	8.178	133.37	44.713	84	255	1090.68	5654085	81	255		1	0.593	69.466	51.17	76	255	76.746	397850	71	255
2	7.412	133.276	46.162	84	255	987.797	5120741	73	255		2	0.217	53.398	26.769	177	255	51.039	264587	176	255
3	8.424	94.198	37.301	57	255	793.507	4113542	57	255		3	0.315	36.484	16.972	24	153	11.493	59579	24	255
4	3.329	113.889	45.234	67	255	379.102	1965266	62	255		4	0.212	35.795	16.105	24	189	7.575	39267	24	255
5	7.03	81.919	54.967	84	255	857.125	4443337	75	255		5	0.212	59.551	61.158	82	255	33.824	175346	77	255
6	3.791	95.127	39.235	69	255	360.599	1869346	46	255		6	0.076	36.706	63.144	82	255	12.442	64500	81	255
1	4.694	123.958	48.301	73	255	581.915	3016649	67	255		1	0.682	68.912	56.669	56	255	74.309	385220	56	255
2	4.721	109.211	42.028	65	255	515.613	2672937	65	255		2	0.143	43.429	17.61	30	147	6.216	32224	25	255
3	3.471	112.414	40.924	72	255	390.176	2022672	62	255		3	0.051	33.534	12.273	24	88	1.708	8853	19	255
4	3.521	107.484	38.543	65	255	378.432	1961792	65	255		4	0.376	44.166	17.207	30	177	16.588	85992	26	255
5	3.796	107.738	42.473	65	255	408.985	2120179	58	255		5	0.442	72.263	28.433	46	224	31.908	165409	42	255
6	5.246	111.082	45.969	65	255	582.772	3021090	65	255		6	0.569	64.831	64.633	82	255	93.862	486581	77	255

## Sheet: H9N PXGL PLKO.1
NANOG	Area	Mean	StdDev	Min	Max	IntDen	RawIntDen	MinThr	MaxThr		PRODH	Area	Mean	StdDev	Min	Max	IntDen	RawIntDen	MinThr	MaxThr
1	10.455	189.834	55.985	99	255	1984.72	10288816	93	255		1	6.411	197.619	60.675	94	255	1266.87	6567477	94	255
2	15.437	169.007	56.623	92	255	2608.91	13524604	88	255		2	4.279	178.558	63.173	88	255	763.968	3960411	88	255
3	9.725	157.521	55.603	86	255	1531.91	7941442	85	255		3	4.02	190.648	61.184	94	255	766.343	3972722	89	255
4	14.83	160.452	53.105	96	255	2379.47	12335191	85	255		4	2.763	146.39	56.022	82	255	404.492	2096884	81	255
5	7.39	130.422	50.716	74	255	963.874	4996723	74	255		5	2.295	166.639	60.536	88	255	382.363	1982169	83	255
6	6.696	141.108	50.796	80	255	944.881	4898265	80	255		6	2.893	182.084	60.215	94	255	526.829	2731084	89	255
1	21.061	192.22	56.419	99	255	4048.26	20986163	97	255		1	3.389	175.594	62.851	88	255	595.001	3084483	84	255
2	12.704	163.726	57.884	86	255	2079.92	10782318	86	255		2	3.158	169.85	61.321	88	255	536.416	2780779	84	255
3	11.657	183.463	55.376	99	255	2138.67	11086868	93	255		3	2.386	176.341	62.236	88	255	420.68	2180803	88	255
4	11.091	177.897	58.015	92	255	1973.13	10228697	92	255		4	4.043	187.663	60.677	94	255	758.76	3933412	90	255
5	6.681	141.786	50.615	80	255	947.263	4910609	80	255		5	2.831	184.631	60.347	94	255	522.765	2710014	89	255
6	5.873	139.168	50.223	80	255	817.372	4237257	80	255		6	3.34	185.835	60.714	94	255	620.777	3218109	90	255
1	4.677	141.166	49.418	80	255	660.219	3422576	75	255		1	3.068	197.082	57.859	100	255	604.591	3134198	95	255
2	6.324	182.887	56.963	92	255	1156.63	5995951	87	255		2	3.025	201.308	57.285	100	255	609.051	3157319	95	255
3	7.883	160.113	54.211	86	255	1262.1	6542707	81	255		3	3.07	184.18	60.19	94	255	565.472	2931406	90	255
4	7.467	146.642	52.679	80	255	1094.98	5676380	76	255		4	3.641	192.233	60.976	94	255	699.887	3628215	90	255
5	15.542	153.686	53.184	86	255	2388.66	12382804	86	255		5	6.243	180.343	59.737	94	255	1125.86	5836445	90	255
6	7.554	136.167	44.468	74	255	953.018	4940447	74	255		6	4.147	192.608	60.795	94	255	798.669	4140299	94	255

## Sheet: H9N PXGL shPRODH
NANOG	Area	Mean	StdDev	Min	Max	IntDen	RawIntDen	MinThr	MaxThr		PRODH	Area	Mean	StdDev	Min	Max	IntDen	RawIntDen	MinThr	MaxThr
1	2.386	68.116	25.432	43	255	162.525	842531	42	255		1	0.353	37.271	25.28	24	255	13.171	68280	24	255
2	7.639	79.66	30.312	49	255	608.517	3154552	49	255		2	0.234	35.081	14.761	24	165	8.222	42624	20	255
3	5.562	94.205	36.497	57	255	523.944	2716126	57	255		3	0.098	33.291	12.001	24	106	3.262	16912	19	255
4	4.109	103.445	37.926	65	255	425.016	2203285	58	255		4	0.207	36.354	16.801	24	159	7.532	39044	24	255
5	2.935	68.523	27.056	43	255	201.115	1042581	42	255		5	0.882	50.253	23.262	29	197	44.301	229658	29	255
6	3.539	119.49	41.644	74	255	422.895	2192288	68	255		6	0.172	35.71	15.319	24	118	6.144	31853	24	255
1	4.268	114.621	41.607	67	255	489.196	2535994	67	255		1	0.054	37.904	31.809	52	189	4.782	24789	52	255
2	5.111	87.135	31.671	55	255	445.325	2308567	50	255		2	0.227	44.545	29.419	41	255	14.667	76034	37	255
3	7.139	58.57	20.409	31	255	346.727	1797432	31	255		3	0.115	33.916	22.461	35	183	6.188	32080	31	255
4	5.99	86.657	29.913	55	255	519.108	2691055	50	255		4	0.139	48.798	55.322	70	255	17.938	92992	70	255
5	2.342	77.96	27.427	49	255	182.599	946592	44	255		5	0.162	47.049	22.265	30	177	7.633	39568	26	255
6	4.06	91.12	35.446	55	255	369.931	1917720	54	255		6	0.235	35.038	14.572	24	171	8.246	42746	20	255
1	5.654	89.306	34.292	55	255	504.898	2617391	51	255		1	0.05	32.849	12.467	24	118	1.641	8508	19	255
2	5.244	145.335	52.6	84	255	762.114	3950798	83	255		2	0.15	64.777	36.431	46	255	11.251	58326	42	255
3	4.981	93.524	37.574	57	255	465.889	2415171	57	255		3	0.067	33.777	12.248	24	88	2.274	11788	19	255
4	5.208	115.312	39.464	73	255	600.539	3113195	66	255		4	0.126	34.685	13.682	24	106	4.356	22580	19	255
5	5.246	120.797	48.086	72	255	633.74	3285310	72	255		5	0.035	55.376	25.394	35	171	1.933	10023	31	255
6	3.926	86.405	30.306	57	255	339.201	1758419	50	255		6	0.102	26.21	10.805	18	88	2.675	13865	18	255
