# Supplementary material for: PRODH safeguards human naive pluripotency by limiting mitochondrial oxidative phosphorylation and reactive oxygen species production
Source: EMBO Rep. 2024 Mar 13;25(4):22. doi: 10.1038/s44319-024-00110-z (PMC11014864; doi:10.1038/s44319-024-00110-z)
Supplement: Supplementary file 5 — Source Data Fig. 1 [file 44319_2024_110_MOESM5_ESM.zip › Figure1/1G/cell counting.xlsx]

## Sheet: Sheet1
Day	H9P PLKO.1					H9P shPRODH							P-value
2	6.45	5.28	4.18	4.48	3.08	4.99	4.04	4.55	6.45	3			0.915094
4	11.4	10	13	13.5	11.8	15.6	15.3	13.5	21.3	31.5			0.0552066
6	65.25	55.13	67	44.2	56.3	54.63	85.88	77.3	54.3	60.9			0.267563
8	144.75	189.75	146	163.4	185	144.75	163	143	158.3	152.6			0.223427
Day	H9N-Rset PLKO.1					H9N-Rset shPRODH
2	1.3325	1.026	1.2	1.026	0.5	1.388	1.388	1.25	1.25	1.325			0.0695748
4	3.15	2.71	2.56	2.2	2.35	2.63	2.94	2.94	2.94	2.49			0.336985
6	10.3	10.5	11.4	11	9.1	5.7	5.4	4.5	5.3	4.8			2.25631e-06
8	14.25	10.94	14.63	12.24	12.39	5.58	6.45	5.65	8.5	7.63			0.000126803
Day	H9N-PXGL PLKO.1					H9N-PXGL shPRODH
2	5.4	5.34	5.34	4.99		6.74	5.98	5.92	4.69				0.240998
4	13.25	12.2	13.25	11.8	13.25	6.45	8.5	8.8	7.9	7.5			1.2421e-05
6	19.3	17.5	17.9	17.6	18.6	13.5	12.9	13.6	13.6	13.3			1.05093e-06
8	24	23.8	24.9	24.9	23.5	16	15.5	16.6	15.1	18.9			5.0891e-06
