# Supplementary material for: PRODH safeguards human naive pluripotency by limiting mitochondrial oxidative phosphorylation and reactive oxygen species production
Source: EMBO Rep. 2024 Mar 13;25(4):22. doi: 10.1038/s44319-024-00110-z (PMC11014864; doi:10.1038/s44319-024-00110-z)
Supplement: Supplementary file 5 — Source Data Fig. 1 [file 44319_2024_110_MOESM5_ESM.zip › Figure1/1H/EDU Flow Cytometry Statistics.xlsx]

## Sheet: Sheet1
Mean EDU intensity	H9P PLKO.1	H9P shPRODH	H9N Rset PLKO.1	H9N Rset shPRODH	H9N PXGL PLKO.1	H9N PXGL shPRODH
1	204731	192508	291609	159178	297295	165148
2	190858	202623	285416	180711	290715	164714
3	203823	190907	282610	174861	285959	156684
Normalized to H9P PLKO.1	H9P PLKO.1	H9P shPRODH	H9N Rset PLKO.1	H9N Rset shPRODH	H9N PXGL PLKO.1	H9N PXGL shPRODH
1	1.02466	0.963484	1.45948	0.796671	1.48793	0.82655
2	0.955226	1.01411	1.42848	0.904441	1.455	0.824378
3	1.02011	0.955471	1.41444	0.875163	1.4312	0.784189
	P-value
H9P PLKO.1/shPRODH	0.4843
H9N Rset PLKO.1/shPRODH	<0.0001
H9N PXGL PLKO.1/shPRODH	<0.0001
