# Supplementary material for: PRODH safeguards human naive pluripotency by limiting mitochondrial oxidative phosphorylation and reactive oxygen species production
Source: EMBO Rep. 2024 Mar 13;25(4):22. doi: 10.1038/s44319-024-00110-z (PMC11014864; doi:10.1038/s44319-024-00110-z)
Supplement: Supplementary file 6 — Source Data Fig. 2 [file 44319_2024_110_MOESM6_ESM.zip]

Archive with 22 entries (13 files):
- Figure2/2B/
- Figure2/2B/qRT-PCR.xlsx
- Figure2/2C/
- Figure2/2C/WB quantitation.xlsx
- Figure2/2C/western-2C.tif
- Figure2/2D/
- Figure2/2D/qRT-PCR.xlsx
- Figure2/2E/
- Figure2/2E/WB quantitation.xlsx
- Figure2/2E/western-2E.tif
- Figure2/2F/
- Figure2/2F/western-2F.tif
- Figure2/2G/
- Figure2/2G/qRT-PCR.xlsx
- Figure2/2H/
- Figure2/2H/WB qutitation.xlsx
- Figure2/2H/western-2H.tif
- Figure2/2I/
- Figure2/2I/qRT-PCR.xlsx
- Figure2/2J/
- Figure2/2J/WB quantitation.xlsx
- Figure2/2J/western-2J.tif
