# Supplementary material for: PRODH safeguards human naive pluripotency by limiting mitochondrial oxidative phosphorylation and reactive oxygen species production
Source: EMBO Rep. 2024 Mar 13;25(4):22. doi: 10.1038/s44319-024-00110-z (PMC11014864; doi:10.1038/s44319-024-00110-z)
Supplement: Supplementary file 6 — Source Data Fig. 2 [file 44319_2024_110_MOESM6_ESM.zip › Figure2/2B/qRT-PCR.xlsx]

## Sheet: Sheet1
	PRODH					P-value
H9P C	1.06	1.11	0.85		PD/C	1.73103e-05
H9P +PD	3.21	3.38	3.35		GO/C	0.099982
H9P +GO	1.09	1.32	1.31		LIF/C	0.0823724
H9P +LIF	1.12	1.28	1.29		N2/C	0.192415
H9P +N2	1.19	1.06	1.2
