# Supplementary material for: PRODH safeguards human naive pluripotency by limiting mitochondrial oxidative phosphorylation and reactive oxygen species production
Source: EMBO Rep. 2024 Mar 13;25(4):22. doi: 10.1038/s44319-024-00110-z (PMC11014864; doi:10.1038/s44319-024-00110-z)
Supplement: Supplementary file 6 — Source Data Fig. 2 [file 44319_2024_110_MOESM6_ESM.zip › Figure2/2C/WB quantitation.xlsx]

## Sheet: Sheet1
	PRODH					P-value
H9P C	1.16615	1.04189	0.801453		PD/C	0.0146446
H9P +PD	1.74246	1.75342	1.4159		GO/C	0.421554
H9P +GO	1.20081	1.30188	0.92428		LIF/C	0.991573
H9P +LIF	0.88969	1.39045	0.736928		N2/C	0.46227
H9P +N2	1.05197	1.3607	0.982012
