# Supplementary material for: PRODH safeguards human naive pluripotency by limiting mitochondrial oxidative phosphorylation and reactive oxygen species production
Source: EMBO Rep. 2024 Mar 13;25(4):22. doi: 10.1038/s44319-024-00110-z (PMC11014864; doi:10.1038/s44319-024-00110-z)
Supplement: Supplementary file 6 — Source Data Fig. 2 [file 44319_2024_110_MOESM6_ESM.zip › Figure2/2D/qRT-PCR.xlsx]

## Sheet: Sheet1
	PRODH					P-value
H9P C	0.96	1	1.04		PD/C	0.000870827
H9P -PD	0.62	0.67	0.72		GO/C	0.611122
H9P -GO	0.97	1	1.11		LIF/C	0.0624575
H9P -LIF	1.04	1.1	1.13		N2/C	0.157061
H9P -N2	1.27	1.01	1.13
