# Supplementary material for: PRODH safeguards human naive pluripotency by limiting mitochondrial oxidative phosphorylation and reactive oxygen species production
Source: EMBO Rep. 2024 Mar 13;25(4):22. doi: 10.1038/s44319-024-00110-z (PMC11014864; doi:10.1038/s44319-024-00110-z)
Supplement: Supplementary file 6 — Source Data Fig. 2 [file 44319_2024_110_MOESM6_ESM.zip › Figure2/2E/WB quantitation.xlsx]

## Sheet: Sheet1
Quantify the protein bands using Image J
1	H9N PXGL	H9N-PD	H9N-GO	H9N-LIF	H9N-N2
PRODH	78664.4	33192.1	73890.1	58998	64230.8
ACTB	54584.1	57014.7	63817.8	55115.6	60956.8
2	H9N PXGL	H9N-PD	H9N-GO	H9N-LIF	H9N-N2
PRODH	70743.7	57343.5	73518.1	70216.6	67711.7
GAPDH	62488.4	64713	73337.8	71346.4	70010.4
3	H9N PXGL	H9N-PD	H9N-GO	H9N-LIF	H9N-N2
PRODH	62633.8	37783.7	53248.7	56837.2	48618
GAPDH	65910.5	63487.6	59868.2	61189.7	61595.2
Relative expression level compared to GAPDH(PRODH/GAPDH）
1	H9N PXGL	H9N-PD	H9N-GO	H9N-LIF	H9N-N2
PRODH	1.44116	0.582168	1.15783	1.07044	1.05371
2	H9N PXGL	H9N-PD	H9N-GO	H9N-LIF	H9N-N2
PRODH	1.13211	0.88612	1.00246	0.984164	0.967166
3	H9N PXGL	H9N-PD	H9N-GO	H9N-LIF	H9N-N2
PRODH	0.950285	0.595135	0.889433	0.928869	0.789315
Relative expression level compared to average H9N PXGL								P-value
							PD/PXGL	0.049181
1	H9N PXGL	H9N-PD	H9N-GO	H9N-LIF	H9N-N2		GO/PXGL	0.38753
PRODH	1.28675	0.519792	1.03378	0.95575	0.940813		LIF/PXGL	0.293739
							N2/PXGL	0.218498
2	H9N PXGL	H9N-PD	H9N-GO	H9N-LIF	H9N-N2
PRODH	1.01081	0.791178	0.895052	0.878718	0.863541
3	H9N PXGL	H9N-PD	H9N-GO	H9N-LIF	H9N-N2
PRODH	0.848469	0.531371	0.794136	0.829348	0.704745
