# Supplementary material for: PRODH safeguards human naive pluripotency by limiting mitochondrial oxidative phosphorylation and reactive oxygen species production
Source: EMBO Rep. 2024 Mar 13;25(4):22. doi: 10.1038/s44319-024-00110-z (PMC11014864; doi:10.1038/s44319-024-00110-z)
Supplement: Supplementary file 6 — Source Data Fig. 2 [file 44319_2024_110_MOESM6_ESM.zip › Figure2/2G/qRT-PCR.xlsx]

## Sheet: Sheet1
	H9P			H9N Rset			H9N PXGL			H9P +PD
MYC	0.97	1.11	0.92	0.6564	0.339771	0.368554	0.136778	0.134392	0.139692	0.670513	0.58837	0.616274
	P-value
Rset/H9P	0.00931021
PXGL/H9P	0.00011002
PD/H9P	0.00371949
