# Supplementary material for: PRODH safeguards human naive pluripotency by limiting mitochondrial oxidative phosphorylation and reactive oxygen species production
Source: EMBO Rep. 2024 Mar 13;25(4):22. doi: 10.1038/s44319-024-00110-z (PMC11014864; doi:10.1038/s44319-024-00110-z)
Supplement: Supplementary file 6 — Source Data Fig. 2 [file 44319_2024_110_MOESM6_ESM.zip › Figure2/2H/WB qutitation.xlsx]

## Sheet: Sheet1
Quantify the protein bands using Image J
1	H9P	H9P+PD	H9P siNC	H9P siMYC
MYC	30238.1	14488.3	31475.8	13649.9
PRODH	23100.8	39272.3	24938.8	37366.2
GAPDH	31434.6	31289.7	30082.7	33339.5
2	H9P	H9P+PD	H9P siNC	H9P siMYC
MYC	42048.3	18659.7	42447	18958.7
PRODH	37771.4	52054	40971.9	54344.9
GAPDH	43856.1	46426.4	47551.6	48700.3
3	H9P	H9P+PD	H9P siNC	H9P siMYC
MYC	46220.6	24332.6	47861.8	28635.2
PRODH	38921.2	51142.1	38448.7	49476.9
GAPDH	45432.7	50444.2	47204.7	48135.6
Relative expression level compared to GAPDH(PRODH/GAPDH）
1	H9P	H9P+PD	H9P siNC	H9P siMYC
MYC	0.961937	0.463037	1.04631	0.409423
PRODH	0.734882	1.25512	0.829007	1.12078
2	H9P	H9P+PD	H9P siNC	H9P siMYC
MYC	0.958778	0.401919	0.892652	0.389293
PRODH	0.861258	1.12121	0.86163	1.1159
3	H9P	H9P+PD	H9P siNC	H9P siMYC
MYC	1.01734	0.482367	1.01392	0.594888
PRODH	0.856678	1.01383	0.814511	1.02787
Relative expression level compared to average H9P
1	H9P	H9P+PD	H9P siNC	H9P siMYC
MYC	0.981568	0.472487	1.06766	0.417778
PRODH	0.896198	1.53063	1.01098	1.3668
2	H9P	H9P+PD	H9P siNC	H9P siMYC
MYC	0.978345	0.410122	0.910869	0.397237
PRODH	1.05031	1.36733	1.05077	1.36086		P-value	MYC	PRODH
						Ctrl/PD	6.69085e-05	0.0182907
3	H9P	H9P+PD	H9P siNC	H9P siMYC		siNC/siMYC	0.0029529	0.00159815
MYC	1.0381	0.492211	1.03461	0.607028
PRODH	1.04473	1.23638	0.993306	1.25349
