# Supplementary material for: PRODH safeguards human naive pluripotency by limiting mitochondrial oxidative phosphorylation and reactive oxygen species production
Source: EMBO Rep. 2024 Mar 13;25(4):22. doi: 10.1038/s44319-024-00110-z (PMC11014864; doi:10.1038/s44319-024-00110-z)
Supplement: Supplementary file 6 — Source Data Fig. 2 [file 44319_2024_110_MOESM6_ESM.zip › Figure2/2I/qRT-PCR.xlsx]

## Sheet: Sheet1
	MYC			PRODH
H9P Ctrl	1	1.04	0.97	0.88	1.09	1.04
H9P PD	0.44	0.4	0.37	2.95	2.51	2.54
H9P siNC	1.14	1.14	1.12	1.26	1.22	1.21
H9P siMYC	0.53	0.55	0.51	1.66	1.45	1.41
P-value	MYC	PRODH
Ctrl/PD	3.08277e-05	0.00043192
siNC/siMYC	1.42648e-06	0.0248704
