# Supplementary material for: PRODH safeguards human naive pluripotency by limiting mitochondrial oxidative phosphorylation and reactive oxygen species production
Source: EMBO Rep. 2024 Mar 13;25(4):22. doi: 10.1038/s44319-024-00110-z (PMC11014864; doi:10.1038/s44319-024-00110-z)
Supplement: Supplementary file 6 — Source Data Fig. 2 [file 44319_2024_110_MOESM6_ESM.zip › Figure2/2J/WB quantitation.xlsx]

## Sheet: Sheet1
Quantify the protein bands using Image J
1	H9P	H9P+PD	H9P OE-MYC	H9P OE-MYC+PD
MYC	41679.4	34524.7	81709.5	39736.8
PRODH	42354.6	76955.6	55971.3	58000.7
GAPDH	56814.1	60860.8	60027.3	56233.3
2	H9P	H9P+PD	H9P OE-MYC	H9P OE-MYC+PD
MYC	45585.1	27798.2	87213.3	41517.2
PRODH	45689.5	70654.1	46812.4	47375.2
GAPDH	60236.2	64290.1	66250.8	58442.2
3	H9P	H9P+PD	H9P OE-MYC	H9P OE-MYC+PD
MYC	46887.9	19500.9	88286	40345.1
PRODH	45281.4	66818.4	44767.8	46676.5
GAPDH	66262.6	65750	67347.8	63302.8
Relative expression level compared to GAPDH(PRODH/GAPDH）
1	H9P	H9P+PD	H9P OE-MYC	H9P OE-MYC+PD
MYC	0.73361	0.567273	1.36121	0.706642
PRODH	0.745493	1.26445	0.932432	1.03143
2	H9P	H9P+PD	H9P OE-MYC	H9P OE-MYC+PD
MYC	0.756772	0.432387	1.31641	0.710398
PRODH	0.758505	1.09899	0.706593	0.810634
3	H9P	H9P+PD	H9P OE-MYC	H9P OE-MYC+PD
MYC	0.707608	0.296591	1.3109	0.637334
PRODH	0.683364	1.01625	0.664726	0.737352
Relative expression level compared to average H9P								MYC
								Bonferroni's multiple comparisons test	Mean Diff.	95.00% CI of diff.	Below threshold?	Summary	Adjusted P Value
1	H9P	H9P+PD	H9P OE-MYC	H9P OE-MYC+PD				H9P Ctrl vs. H9P PD	0.4118	0.1320 to 0.6915	Yes	**	0.0054	B-A
MYC	1.00494	0.777086	1.86467	0.968003				H9P Ctrl vs. H9P OE-MYC	-0.392	-0.6718 to -0.1122	Yes	**	0.0074	C-A
PRODH	0.980912	1.66375	1.22688	1.35715				H9P Ctrl vs. H9P OE-MYC+PD	0.06558	-0.2142 to 0.3453	No	ns	>0.9999	D-A
								H9P OE-MYC vs. H9P OE-MYC+PD	0.4576	0.1778 to 0.7374	Yes	**	0.0028
2	H9P	H9P+PD	H9P OE-MYC	H9P OE-MYC+PD
MYC	1.03667	0.592311	1.8033	0.973148
PRODH	0.998033	1.44604	0.929728	1.06662
								PRODH
3	H9P	H9P+PD	H9P OE-MYC	H9P OE-MYC+PD				Bonferroni's multiple comparisons test	Mean Diff.	95.00% CI of diff.	Below threshold?	Summary	Adjusted P Value
MYC	0.969326	0.406289	1.79575	0.873061				H9P Ctrl vs. H9P PD	-0.523	-0.9873 to -0.05856	Yes	*	0.0266
PRODH	0.899163	1.33717	0.87464	0.9702				H9P Ctrl vs. H9P OE-MYC	-0.05105	-0.5154 to 0.4133	No	ns	>0.9999
								H9P Ctrl vs. H9P OE-MYC+PD	-0.172	-0.6363 to 0.2924	No	ns	>0.9999
								H9P OE-MYC vs. H9P OE-MYC+PD	-0.1209	-0.5853 to 0.3435	No	ns	>0.9999
