# Supplementary material for: PRODH safeguards human naive pluripotency by limiting mitochondrial oxidative phosphorylation and reactive oxygen species production
Source: EMBO Rep. 2024 Mar 13;25(4):22. doi: 10.1038/s44319-024-00110-z (PMC11014864; doi:10.1038/s44319-024-00110-z)
Supplement: Supplementary file 7 — Source Data Fig. 3 [file 44319_2024_110_MOESM7_ESM.zip]

Archive with 10 entries (5 files):
- Figure3/3B/
- Figure3/3B/western-3B.tif
- Figure3/3C/
- Figure3/3C/Targeted metabolomics.xlsx
- Figure3/3E/
- Figure3/3E/Untargeted metabolomics.xlsx
- Figure3/3F/
- Figure3/3F/cell counting.xlsx
- Figure3/3G/
- Figure3/3G/WB quantitation.xlsx
