# Supplementary material for: PRODH safeguards human naive pluripotency by limiting mitochondrial oxidative phosphorylation and reactive oxygen species production
Source: EMBO Rep. 2024 Mar 13;25(4):22. doi: 10.1038/s44319-024-00110-z (PMC11014864; doi:10.1038/s44319-024-00110-z)
Supplement: Supplementary file 7 — Source Data Fig. 3 [file 44319_2024_110_MOESM7_ESM.zip › Figure3/3C/Targeted metabolomics.xlsx]

## Sheet: Sheet1
	H9N-1	H9N-2	H9N-3	H9P-1	H9P-2	H9P-3		LOG10(X+1)	H9N-1	H9N-2	H9N-3	H9P-1	H9P-2	H9P-3	P-value
Proline	6.90035e+06	6.93372e+06	1.02586e+07	6.02907e+06	7.12873e+06	9.48998e+06		Proline	6.83887	6.84097	7.01109	6.78025	6.85301	6.97727	0.757412
P5C	190048	201416	181150	0	0	0		P5C	5.27887	5.3041	5.25804	0	0	0	2.42594e-10
Ornithine	2.9495e+06	2.3544e+06	4.736e+06	5.49565e+06	6.882e+06	9.41403e+06		Ornithine	6.46975	6.37188	6.67541	6.74002	6.83771	6.97378	0.0372
Glutamate	5.32141e+07	5.49693e+07	9.16177e+07	2.63668e+07	2.66389e+07	3.62902e+07		Glutamate	7.72603	7.74012	7.96198	7.42106	7.42552	7.55979	0.0186282
Glutamine	1.61813e+08	1.40593e+08	2.08558e+08	3.69094e+07	4.3814e+07	7.85769e+07		Glutamine	8.20901	8.14796	8.31923	7.56714	7.64161	7.89529	0.00923688
Arginine	1.91841e+08	1.91096e+08	2.41139e+08	1.34877e+08	1.56457e+08	1.48556e+08		Arginine	8.28294	8.28125	8.38227	8.12994	8.19439	8.17189	0.0173669
