# Supplementary material for: PRODH safeguards human naive pluripotency by limiting mitochondrial oxidative phosphorylation and reactive oxygen species production
Source: EMBO Rep. 2024 Mar 13;25(4):22. doi: 10.1038/s44319-024-00110-z (PMC11014864; doi:10.1038/s44319-024-00110-z)
Supplement: Supplementary file 7 — Source Data Fig. 3 [file 44319_2024_110_MOESM7_ESM.zip › Figure3/3E/Untargeted metabolomics.xlsx]

## Sheet: Sheet1
	H9P PLKO.1_1	H9P PLKO.1_2	H9P PLKO.1_3	H9P PLKO.1_4	H9P PLKO.1_5	H9P PLKO.1_6	H9P shPRODH_1	H9P shPRODH_2	H9P shPRODH_3	H9P shPRODH_4	H9P shPRODH_5	H9P shPRODH_6
Proline	1.77679e+08	2.0828e+08	2.10915e+08	2.05156e+08	2.10241e+08	3.16366e+08	1.6996e+08	2.11808e+08	2.51149e+08	2.79042e+08	2.23658e+08	3.3447e+08
glutamine	1.00183e+08	9.72784e+07	1.22395e+08	9.15829e+07	1.17231e+08	1.15952e+08	8.275e+07	8.74158e+07	8.901e+07	9.30659e+07	1.03505e+08	1.09902e+08
LOG10(X+1)	H9P PLKO.1_1	H9P PLKO.1_2	H9P PLKO.1_3	H9P PLKO.1_4	H9P PLKO.1_5	H9P PLKO.1_6	H9P shPRODH_1	H9P shPRODH_2	H9P shPRODH_3	H9P shPRODH_4	H9P shPRODH_5	H9P shPRODH_6	P-value
Proline	8.24964	8.31865	8.32411	8.31208	8.32272	8.50019	8.23035	8.32594	8.39993	8.44567	8.34959	8.52436	0.460653
glutamine	8.00079	7.98802	8.08776	7.96181	8.06904	8.06428	7.91777	7.94159	7.94944	7.96879	8.01496	8.04101	0.0757452
	H9N PLKO.1_1	H9N PLKO.1_2	H9N PLKO.1_3	H9N PLKO.1_4	H9N PLKO.1_5	H9N PLKO.1_6	H9N shPRODH_1	H9N shPRODH_2	H9N shPRODH_3	H9N shPRODH_4	H9N shPRODH_5	H9N shPRODH_6
Proline	2.04519e+08	3.20726e+08	1.9406e+08	1.40874e+08	1.68473e+08	1.94368e+08	1.71913e+08	2.81777e+08	1.99084e+08	3.41163e+08	3.64657e+08	4.12576e+08
glutamine	1.59286e+08	1.89424e+08	1.53676e+08	1.36935e+08	1.58477e+08	1.48523e+08	1.06529e+08	1.28625e+08	1.10705e+08	1.46911e+08	1.65376e+08	1.69619e+08
LOG10(X+1)	H9N PLKO.1_1	H9N PLKO.1_2	H9N PLKO.1_3	H9N PLKO.1_4	H9N PLKO.1_5	H9N PLKO.1_6	H9N shPRODH_1	H9N shPRODH_2	H9N shPRODH_3	H9N shPRODH_4	H9N shPRODH_5	H9N shPRODH_6	P-value
Proline	8.31073	8.50613	8.28794	8.14883	8.22653	8.28862	8.23531	8.44991	8.29904	8.53296	8.56188	8.6155	0.078923
glutamine	8.20218	8.27744	8.18661	8.13651	8.19997	8.17179	8.02747	8.10933	8.04417	8.16706	8.21847	8.22948	0.146804
