# Supplementary material for: PRODH safeguards human naive pluripotency by limiting mitochondrial oxidative phosphorylation and reactive oxygen species production
Source: EMBO Rep. 2024 Mar 13;25(4):22. doi: 10.1038/s44319-024-00110-z (PMC11014864; doi:10.1038/s44319-024-00110-z)
Supplement: Supplementary file 7 — Source Data Fig. 3 [file 44319_2024_110_MOESM7_ESM.zip › Figure3/3F/cell counting.xlsx]

## Sheet: Sheet1
Day	H9N-Rset					H9N-Rset+2.5mM Proline						P-value
2	4.69	4.4	2.93	3.64	2.17	4.99	3.87	3.28	3.69	4.16		0.451365
4	7.33	10.5	9.21	9.74	10.3	10.3	10.1	10.6	12.1	11.1		0.0666267
6	35.3	37.7	39.4	37.7	37.5	35.5	35.4	34.8	37.8	31.5		0.0699858
8	76.9	75.1	80.1	91.4	79.1	75.5	70.3	48	65.4	77.5		0.0592195
10	109	111	104	111	155	123	157	178	128	160		0.0555927
Day	H9N-PXGL					H9N-PXGL+2.5mM Proline
2	3.52	3.87	4.34	4.11	3.28	4.11	3.64	4.05	4.46	4.46		0.228119
4	3.58	4.57	4.87	3.23	2.82	3.69	6.22	4.87	3.58	5.98		0.158415
6	11.1	14.2	12.6	13.3	12.8	14.1	15.8	13.9	13.3	14.1		0.0595068
8	38.9	35.8	35.8	32.5	35	48.1	41.7	49.6	41.5	40.5		0.0137569
10	53.9	58.1	52.6	53.3	61.2	68.6	68.9	67.4	56.6	54.7		0.0689155
