# Supplementary material for: PRODH safeguards human naive pluripotency by limiting mitochondrial oxidative phosphorylation and reactive oxygen species production
Source: EMBO Rep. 2024 Mar 13;25(4):22. doi: 10.1038/s44319-024-00110-z (PMC11014864; doi:10.1038/s44319-024-00110-z)
Supplement: Supplementary file 7 — Source Data Fig. 3 [file 44319_2024_110_MOESM7_ESM.zip › Figure3/3G/WB quantitation.xlsx]

## Sheet: Sheet1
Rset	SOX2			P-value	Rset	NANOG			P-value
0	1.07841	0.958741	0.962853		0	1.00287	0.940887	1.15624
0.5	1.20227	1.12448	1.15518	0.0238428	0.5	1.10381	1.24358	1.27803	0.10328
1	1.36506	1.29413	1.26548	0.00329662	1	1.19826	1.29839	1.2655	0.0351072
1.5	1.25326	1.14718	1.18707	0.017242	1.5	0.959786	1.01978	1.10033	0.933837
2	1.46496	1.37264	1.40977	0.000939855	2	1.04219	1.14688	1.16282	0.321909
2.5	1.20658	1.08026	1.13662	0.0579816	2.5	0.974068	0.948389	1.08816	0.718779
PXGL	SOX2			P-value	PXGL	NANOG			P-value
0	0.900135	1.09146	1.0084		0	1.04604	0.955405	0.998551
0.5	1.15944	1.15021	1.21308	0.0413258	0.5	0.478172	0.545719	0.513496	0.000117074
1	1.17759	1.2303	1.36244	0.03021	1	0.326502	0.395694	0.362192	4.16865e-05
1.5	1.22112	1.3305	1.38453	0.0131066	1.5	0.382048	0.464692	0.425136	8.36604e-05
2	1.13935	1.30107	1.27987	0.03302	2	0.374317	0.529764	0.45478	0.00046024
2.5	1.4361	1.50284	1.4731	0.00130877	2.5	0.333883	0.412755	0.375034	5.5446e-05
