# Supplementary material for: PRODH safeguards human naive pluripotency by limiting mitochondrial oxidative phosphorylation and reactive oxygen species production
Source: EMBO Rep. 2024 Mar 13;25(4):22. doi: 10.1038/s44319-024-00110-z (PMC11014864; doi:10.1038/s44319-024-00110-z)
Supplement: Supplementary file 8 — Source Data Fig. 4 [file 44319_2024_110_MOESM8_ESM.zip]

Archive with 8 entries (4 files):
- Figure4/4B/
- Figure4/4B/upload data for TCA pathway heatmap.xlsx
- Figure4/4C and F/
- Figure4/4C and F/OCR H9P PLKO.1-shPRODH.xlsx
- Figure4/4D and G/
- Figure4/4D and G/OCR H9N Rset PLKO.1-shPRODH.xlsx
- Figure4/4E and H/
- Figure4/4E and H/OCR H9N PXGL PLKO.1-shPRODH.xlsx
