# Supplementary material for: PRODH safeguards human naive pluripotency by limiting mitochondrial oxidative phosphorylation and reactive oxygen species production
Source: EMBO Rep. 2024 Mar 13;25(4):22. doi: 10.1038/s44319-024-00110-z (PMC11014864; doi:10.1038/s44319-024-00110-z)
Supplement: Supplementary file 8 — Source Data Fig. 4 [file 44319_2024_110_MOESM8_ESM.zip › Figure4/4B/upload data for TCA pathway heatmap.xlsx]

## Sheet: Sheet1
	H9P PLKO.1_1	H9P PLKO.1_2	H9P PLKO.1_3	H9P PLKO.1_4	H9P PLKO.1_5	H9P PLKO.1_6	H9P shPRODH_1	H9P shPRODH_2	H9P shPRODH_3	H9P shPRODH_4	H9P shPRODH_5	H9P shPRODH_6
succinic acid	1.14849e+07	1.28467e+07	1.05941e+07	1.3471e+07	1.75111e+07	1.26146e+07	1.55517e+07	2.43626e+07	1.40394e+07	1.14178e+07	1.1944e+07	1.12046e+07
pyruvic acid	2.79604e+06	2.25918e+06	3.28404e+06	2.28732e+06	4.79499e+06	4.97503e+06	4.68096e+06	4.15996e+06	2.80109e+06	4.07399e+06	2.84533e+06	3.00845e+06
fumaric acid	2.38273e+06	1.51416e+06	2.50247e+06	1.49491e+06	2.49033e+06	2.86365e+06	2.04113e+06	2.6236e+06	1.82761e+06	2.80455e+06	1.87838e+06	3.31525e+06
malic acid	212978	1.92702e+06	3.02704e+06	1.47031e+06	2.38028e+06	2.68353e+06	1.521e+06	2.90044e+06	2.25217e+06	2.29652e+06	2.36109e+06	2.34709e+06
cis-aconitic acid	728596	576349	759416	568021	924317	464278	2.73471e+06	3.12522e+06	2.03986e+06	3.96802e+06	3.08849e+06	2.74283e+06
	H9N PLKO.1_1	H9N PLKO.1_2	H9N PLKO.1_3	H9N PLKO.1_4	H9N PLKO.1_5	H9N PLKO.1_6	H9N shPRODH_1	H9N shPRODH_2	H9N shPRODH_3	H9N shPRODH_4	H9N shPRODH_5	H9N shPRODH_6
succinic acid	7.72271e+06	9.23753e+06	7.45538e+06	9.87309e+06	9.5347e+06	1.01452e+07	2.1204e+07	1.57523e+07	1.90328e+07	1.91555e+07	1.57304e+07	2.0654e+07
cis-aconitic acid	8.35202e+06	6.00098e+06	8.43163e+06	2.8721e+06	1.13734e+07	1.1148e+07	1.89404e+07	1.25247e+07	1.34231e+07	1.46341e+07	1.40172e+07	2.01357e+07
pyruvic acid	4.10256e+06	3.45351e+06	2.80945e+06	2.22302e+06	2.78054e+06	3.82049e+06	2.22435e+06	3.16258e+06	1.98979e+06	4.11667e+06	3.59678e+06	5.74943e+06
fumaric acid	2.09276e+06	1.69816e+06	1.85023e+06	1.22787e+06	1.97795e+06	1.33708e+06	2.23065e+06	2.28292e+06	1.97122e+06	3.20495e+06	2.80559e+06	3.35085e+06
malic acid	1.48509e+06	2.02775e+06	1.92122e+06	873823	1.38348e+06	484894	1.62476e+06	1.83705e+06	2.13198e+06	2.60089e+06	3.33234e+06	2.69416e+06
