# Supplementary material for: PRODH safeguards human naive pluripotency by limiting mitochondrial oxidative phosphorylation and reactive oxygen species production
Source: EMBO Rep. 2024 Mar 13;25(4):22. doi: 10.1038/s44319-024-00110-z (PMC11014864; doi:10.1038/s44319-024-00110-z)
Supplement: Supplementary file 8 — Source Data Fig. 4 [file 44319_2024_110_MOESM8_ESM.zip › Figure4/4C and F/OCR H9P PLKO.1-shPRODH.xlsx]

## Sheet: Sheet1
Time (minutes)	H9P-PLKO.1										H9P-shPRODH
1.31011	37.3901	44.4496	43.0186	46.9019	46.7021	46.6152	46.5133	42.1922	42.1783	39.002	36.8033	51.4781	37.7509	41.9122	51.7939	43.1786	61.2023	49.7611	51.4735	42.9829
7.76457	36.2234	43.1672	38.7735	42.8159	45.6104	43.6725	44.9462	40.5156	40.1864	37.6494	35.7751	48.2747	34.6387	38.441	48.9592	38.7471	57.1743	47.023	49.5995	41.2647
14.2214	36.3605	40.4716	36.7678	42.0849	44.7642	42.7558	45.0938	39.5471	39.6857	37.058	34.8994	47.4832	34.405	37.12	47.4695	37.0099	57.3819	46.9918	49.6872	40.6573
20.6779	36.3678	41.0937	35.4341	41.3181	44.9633	42.9204	45.6121	39.7753	39.7059	36.8173	35.0067	47.5331	35.2939	37.2125	47.723	37.467	57.541	48.3323	49.0786	40.4349
27.2225	28.119	33.7621	29.3558	34.3542	36.9657	36.0497	36.9085	33.3193	32.5942	28.8747	24.9407	35.8557	25.7902	28.5532	30.2222	27.019	40.5262	35.3826	35.7851	40.306
33.6759	27.9379	34.8742	29.7105	33.5596	37.0306	35.7049	36.6191	32.7708	31.7812	28.1358	24.2621	34.3884	24.7602	26.6851	30.922	27.1939	40.6803	35.2389	35.1914	40.4567
40.1322	27.1589	32.407	28.8948	33.2035	36.5639	35.16	36.3602	32.1397	31.3449	27.7616	23.7421	33.4292	24.4737	25.9908	30.3479	26.159	40.732	35.0555	35.2905	40.0398
46.59	27.221	34.0403	28.5427	32.9536	36.351	34.9215	36.5881	32.3675	31.2237	27.3896	23.3782	33.0942	24.6792	26.5136	31.3822	26.4333	40.7409	34.4242	34.9345	40.236
53.1343	36.6778	43.5572	33.5544	41.5728	43.0731	41.1221	44.342	39.982	39.7311	34.3429	35.655	45.9019	37.5161	37.7509	49.8519	36.1252	59.2642	51.1421	53.9317	40.8065
59.5917	35.7699	43.4789	34.5244	41.7585	42.871	41.3807	44.7985	38.9927	39.3284	37.0489	34.466	46.37	37.3834	37.2393	48.0821	36.6907	59.1573	51.6997	51.491	38.46
66.0529	34.9689	43.0021	34.377	41.3559	42.4848	41.1947	44.4923	38.5165	38.745	36.327	32.6106	45.754	36.2505	37.725	47.0602	36.6468	59.157	51.3026	49.3664	37.9639
72.5141	34.4014	42.6902	34.488	40.8679	42.0516	40.8587	44.3839	37.7403	37.8223	35.5421	32.0416	45.0549	34.5816	36.6987	45.9465	35.5335	57.4457	55.4003	47.7259	37.1745
79.061	22.6244	26.5832	23.3152	26.9649	30.7301	29.4332	30.4415	26.7174	26.3415	22.2523	19.6205	26.195	20.4635	21.9215	25.9129	21.3326	32.8306	32.9762	28.8248	25.7918
85.522	22.2323	26.84	23.3988	27.4732	30.2264	29.5828	29.907	26.8638	26.2533	22.1046	18.3815	24.9304	18.8577	20.3659	25.3083	20.9991	30.7645	30.4069	27.2959	26.4024
91.9812	21.6969	26.5112	23.4052	27.2367	29.8414	28.8202	29.7549	25.9089	25.9461	21.9416	20.6041	24.2968	18.38	19.0609	24.4356	19.9185	30.9178	29.3671	27.5452	25.5419
98.4421	21.2187	26.4809	22.5809	27.3472	29.6144	28.6781	29.4908	26.0884	26.1362	21.7025	20.4511	23.6732	18.0182	19.8097	23.7453	19.321	30.0899	28.4748	27.0088	24.0839
H9P PLKO.1						H9P shPRODH
Measurement	Time (min)	OCR (pmol/min)	StDev			Measurement	Time (min)	OCR (pmol/min)	StDev
1	1.31011	45.9128	3.56682			1	1.31011	46.8337	7.58833
2	7.76457	43.6536	3.34893			2	7.76457	43.9897	7.2891
3	14.2214	42.7067	3.36297			3	14.2214	43.3105	7.61607
4	20.6779	42.6453	3.69517			4	20.6779	43.5623	7.53129
5	27.2225	34.8653	3.46709			5	27.2225	32.4381	5.85613
6	33.6759	34.6354	3.54968			6	33.6759	31.9779	6.12859
7	40.1322	33.8828	3.568			7	40.1322	31.526	6.31261
8	46.59	33.9465	3.69224			8	46.59	31.5816	6.21442
9	53.1343	42.0064	3.99507			9	53.1343	44.7946	8.41384
10	59.5917	42.2172	3.62971			10	59.5917	44.1039	8.37867
11	66.0529	41.7434	3.7032			11	66.0529	43.3837	8.43377
12	72.5141	41.256	3.77686			12	72.5141	42.7603	8.92846
13	79.061	28.0148	3.25379			13	79.061	25.5869	4.84718
14	85.522	27.9598	3.21328			14	85.522	24.3713	4.53215
15	91.9812	27.5566	3.15136			15	91.9812	24.0068	4.42286
16	98.4421	27.3746	3.29072			16	98.4421	23.4676	4.10061
Group Name	Basal Respiration	Maximal Respiration				Group Name	Basal Respiration	Maximal Respiration			P-value	Basal Respiration	Maximal Respiration
H9P-PLKO.1	15.9907	15.3596				H9P-shPRODH	14.5555	15.2038			PLKO.1/shPRODH	0.057714	0.0548024
	13.5672	12.607					17.2757	19.4979
	14.747	16.2119					17.4028	17.9413
	15.0335	13.4084					18.146	16.2042
	15.9546	16.199					16.351	16.7226
