# Supplementary material for: PRODH safeguards human naive pluripotency by limiting mitochondrial oxidative phosphorylation and reactive oxygen species production
Source: EMBO Rep. 2024 Mar 13;25(4):22. doi: 10.1038/s44319-024-00110-z (PMC11014864; doi:10.1038/s44319-024-00110-z)
Supplement: Supplementary file 8 — Source Data Fig. 4 [file 44319_2024_110_MOESM8_ESM.zip › Figure4/4D and G/OCR H9N Rset PLKO.1-shPRODH.xlsx]

## Sheet: Sheet1
Time (minutes)	H9N-Rset-plko.1-6								H9N-Rset-shPRODH-6
1.31011	114.083	126.303	130.571	118.701	122.401	102.702	109.371	96.2719	236.365	244.241	240.508	231.453	222.568	223.357	236.589
7.76457	104.945	115.873	117.393	111.773	111.568	93.5083	99.8822	92.9758	217.114	209.706	216.709	218.598	205.02	209.827	214.361
14.2214	101.613	113.718	112.206	109.925	108.807	91.5345	96.6803	90.2675	213.19	202.232	209.506	210.557	198.672	204.12	204.148
20.6779	100.072	112.407	110.165	109.386	107.746	92.6734	95.7533	91.1067	208.83	198.19	204.979	206.956	196.928	202.89	199.655
27.2225	71.1881	74.3483	81.3087	90.2345	76.3029	74.4144	77.2086	71.2	132.584	133.301	131.686	134.364	133.862	128.589	135.869
33.6759	68.49	68.301	77.9302	87.359	72.3003	70.7566	71.948	65.1575	113.906	113.177	111.967	118.111	112.813	113.283	114.279
40.1322	68.3135	68.618	77.4744	86.7589	71.1795	69.3181	70.9324	64.9698	109.391	107.148	109.25	113.497	108.114	110.735	109.789
46.59	68.7249	68.5296	76.6191	84.2745	71.928	67.7358	70.5185	66.6535	107.797	104.633	108.554	112.316	107.312	108.333	109.131
53.1343	161.476	219.818	169.15	174.407	193.392	143.094	150.989	157.602	429.746	387.463	422.225	438.344	391.994	399.358	420.404
59.5917	161.807	213.881	173.078	191.018	202.7	147.923	155.423	162.323	426.066	372.136	400.491	423.612	393.67	397.974	415.963
66.0529	167.243	218.532	179.368	199.699	209.007	148.476	163.974	160.239	437.359	387.277	415.52	426.506	402.82	409.098	410.954
72.5141	166.98	224.143	180.83	201.298	211.538	151.349	161.757	161.959	445.383	399.136	429.006	429.579	405.596	413.654	408.161
79.061	51.2271	51.4973	57.7722	56.8452	56.3957	50.8646	52.1851	49.7434	74.7901	71.3326	76.8681	80.4293	79.8519	80.1845	82.1014
85.522	49.1825	49.0652	54.3857	55.3939	53.7291	47.8657	46.5437	46.7344	78.7859	74.5091	78.8802	83.4494	82.0083	81.0977	84.6808
91.9812	47.3156	46.3241	51.7709	51.8313	52.3997	44.5595	45.3073	45.7407	76.2555	74.3311	78.621	83.3297	80.7755	78.9	83.2715
98.4421	44.6881	46.0519	50.6423	49.5392	50.2915	43.5589	42.9013	43.9093	73.7503	71.8734	77.4375	79.7807	78.8755	76.371	81.9129
H9N-Rset plko.1						H9N-Rset shPRODH
Measurement	Time (min)	OCR (pmol/min)	StDev			Measurement	Time (min)	OCR (pmol/min)	StDev
1	1.31011	115.343	11.7908			1	1.31011	233.875	8.25391
2	7.76457	106.395	9.67924			2	7.76457	213.453	4.97417
3	14.2214	103.508	9.38579			3	14.2214	206.475	5.15736
4	20.6779	102.849	8.53191			4	20.6779	203.068	4.54281
5	27.2225	77.288	6.27211			5	27.2225	133.156	2.3167
6	33.6759	72.9506	6.97605			6	33.6759	114.104	1.98713
7	40.1322	72.7272	6.87591			7	40.1322	110.235	2.03411
8	46.59	72.2389	5.89926			8	46.59	108.662	2.29345
9	53.1343	171.014	24.9245			9	53.1343	412.563	19.7561
10	59.5917	176.047	23.8512			10	59.5917	404.301	19.082
11	66.0529	181.708	25.3915			11	66.0529	413.681	16.1583
12	72.5141	182.96	26.718			12	72.5141	419.124	16.4699
13	79.061	53.7724	3.15144			13	79.061	78.3929	3.8065
14	85.522	51.0184	3.5835			14	85.522	81.1432	3.42203
15	91.9812	48.3726	3.28481			15	91.9812	79.5713	3.38494
16	98.4421	46.7259	3.21927			16	98.4421	77.4212	3.48024
Group Name	Basal Respiration	Maximal Respiration				Group Name	Basal Respiration	Maximal Respiration		P-value	Basal Respiration	Maximal Respiration
H9N-Rset-plko.1-6	55.5407	122.492				H9N-Rset-shPRODH-6	135.237	371.834		PLKO.1/shPRODH	1.18492e-11	1.0723e-10
	66.5116	178.292					126.473	327.463
	59.6793	130.388					127.699	351.769
	60.0041	151.959					127.333	349.999
	57.6113	161.447					118.21	326.921
	49.2715	107.991					126.676	337.484
	53.009	119.056					117.899	326.449
	47.3543	118.251
