# Supplementary material for: PRODH safeguards human naive pluripotency by limiting mitochondrial oxidative phosphorylation and reactive oxygen species production
Source: EMBO Rep. 2024 Mar 13;25(4):22. doi: 10.1038/s44319-024-00110-z (PMC11014864; doi:10.1038/s44319-024-00110-z)
Supplement: Supplementary file 8 — Source Data Fig. 4 [file 44319_2024_110_MOESM8_ESM.zip › Figure4/4E and H/OCR H9N PXGL PLKO.1-shPRODH.xlsx]

## Sheet: Sheet1
Time (minutes)	H9N-PXGL PLKO.1								H9N-PXGL shPRODH
1.30855	155.171	144.506	147.849	143.093	144.525	138.376	141.966	148.411	246.444	217.454	200.607	244.564	229.041	214.659	226.514	253.97
7.7625	145.335	135.575	140.289	134.105	133.842	129.792	133.337	138.194	231.994	205.858	193.924	219.703	205.537	205.321	205.272	230.542
14.2159	143.469	135.506	138.745	132.609	131.391	128.701	132.057	137.048	231.525	208.633	190.724	210.638	203.295	200.003	198.608	224.354
20.6704	140.614	134.971	138.237	130.072	126.277	125.705	130.681	135.237	227.147	206.416	185.598	202.225	195.718	193.958	195.443	213.79
27.2108	89.5096	81.9382	89.2901	85.9918	79.7364	79.9673	79.5038	90.9832	132.348	125.267	116.432	116.859	121.772	122.87	118.04	130.016
33.6645	80.9243	77.169	81.7268	79.4435	75.034	74.0325	76.3296	79.469	121.348	114.707	107.327	112.614	117.334	114.948	112.531	125.238
40.1187	80.8474	73.1005	80.3901	78.9563	75.1045	72.5674	75.1147	76.8329	117.047	112.319	102.087	106.281	111.037	110.631	104.737	117.485
46.5714	78.925	74.0355	79.4518	76.6598	72.5858	71.921	73.5112	74.4198	118.506	106.173	101.878	105.767	107.284	105.351	103.249	115.3
53.1157	196.567	176.02	174.887	158.051	156.16	155.027	161.332	188.569	350.247	275.906	286.944	281.279	300.135	250.71	292.602	333.176
59.5701	175.107	154.491	156.284	143.854	144.574	138.614	145.84	167.05	324.1	245.41	253.558	257.122	257.813	239.269	271.423	282.446
66.0233	177.997	152.527	158.238	145.219	152.279	137.353	147.603	160.643	325.871	256.05	258.38	266.241	260.51	245.703	266.252	284.059
72.4791	172.812	148.379	152.75	139.834	151.05	135.032	144.292	159.204	322.476	260.801	257.07	266.48	265.793	246.475	263.565	285.034
79.0242	58.8294	51.7179	57.7015	56.7795	51.4514	49.6781	50.6443	55.9054	85.1344	68.447	75.3524	81.4346	83.2196	81.5845	77.1343	86.8683
85.4794	57.2352	50.6802	53.8519	53.689	53.1344	46.898	50.6066	53.7653	90.0455	68.6641	77.1806	80.475	83.9966	82.601	77.6311	85.7358
91.9376	56.4381	49.4855	53.5059	53.476	48.8342	47.2109	47.2325	53.7752	88.1535	70.3264	74.229	78.5116	78.4193	78.9758	78.1051	86.3037
98.3959	54.6641	49.0609	53.0046	50.8449	48.5809	48.4205	48.1566	54.2958	90.168	69.4907	75.1629	75.8421	83.5002	79.0548	75.8632	80.9302
H9N PXGL PLKO.1						H9N PXGL shPRODH
Measurement	Time (min)	OCR (pmol/min)	StDev			Measurement	Time (min)	OCR (pmol/min)	StDev
1	1.30855	145.487	5.04958			1	1.30855	229.157	18.2097
2	7.7625	136.309	4.83509			2	7.7625	212.269	13.6193
3	14.2159	134.941	4.73978			3	14.2159	208.472	13.6237
4	20.6704	132.724	5.42538			4	20.6704	202.537	13.1192
5	27.2108	84.615	4.88371			5	27.2108	122.95	5.96064
6	33.6645	78.0161	2.79535			6	33.6645	115.756	5.56455
7	40.1187	76.6142	3.18391			7	40.1187	110.203	5.5596
8	46.5714	75.1887	2.84068			8	46.5714	107.938	5.84982
9	53.1157	170.826	15.7611			9	53.1157	296.375	31.8612
10	59.5701	153.227	12.6015			10	59.5701	266.393	27.0277
11	66.0233	153.983	12.1785			11	66.0233	270.383	24.9465
12	72.4791	150.419	11.8017			12	72.4791	270.962	23.4494
13	79.0242	54.0884	3.58491			13	79.0242	79.8969	5.99606
14	85.4794	52.4826	3.06928			14	85.4794	80.7912	6.47886
15	91.9376	51.2448	3.47935			15	91.9376	79.1281	5.81094
16	98.3959	50.8785	2.74027			16	98.3959	78.7515	6.24696
Group Name	Basal Respiration	Maximal Respiration				Group Name	Basal Respiration	Maximal Respiration			P-value	Basal Respiration	Maximal Respiration
H9N PXGL PLKO.1	85.9496	141.903				H9N PXGL shPRODH	136.979	260.079			PXGL PLKO.1/shPRODH	6.77927e-08	3.73558e-07
	85.9101	126.959					136.926	206.415
	85.2329	121.882					110.435	211.781
	79.2272	107.206					126.382	205.437
	77.6963	107.579					112.217	216.635
	77.2845	106.607					114.904	171.656
	82.5245	113.175					119.58	216.739
	80.9408	134.273					132.86	252.246
