# Supplementary material for: PRODH safeguards human naive pluripotency by limiting mitochondrial oxidative phosphorylation and reactive oxygen species production
Source: EMBO Rep. 2024 Mar 13;25(4):22. doi: 10.1038/s44319-024-00110-z (PMC11014864; doi:10.1038/s44319-024-00110-z)
Supplement: Supplementary file 9 — Source Data Fig. 5 [file 44319_2024_110_MOESM9_ESM.zip]

Archive with 16 entries (9 files):
- Figure5/5A/
- Figure5/5A/Mitosox Flow cytometry summary.xlsx
- Figure5/5B/
- Figure5/5B/western-5B.tif
- Figure5/5C/
- Figure5/5C/CYTO-ID Flow Cytometry Statistics.xlsx
- Figure5/5D/
- Figure5/5D/CYTO ID-Confocol image.tif
- Figure5/5E/
- Figure5/5E/mitophagosomes analysis.xlsx
- Figure5/5E/TEM-hESC mitophagosome.tif
- Figure5/5F/
- Figure5/5F/WB quantitation.xlsx
- Figure5/5F/western-5F.tif
- Figure5/5G/
- Figure5/5G/EDU Flow Cytometry-summary.xlsx
