# Supplementary material for: PRODH safeguards human naive pluripotency by limiting mitochondrial oxidative phosphorylation and reactive oxygen species production
Source: EMBO Rep. 2024 Mar 13;25(4):22. doi: 10.1038/s44319-024-00110-z (PMC11014864; doi:10.1038/s44319-024-00110-z)
Supplement: Supplementary file 9 — Source Data Fig. 5 [file 44319_2024_110_MOESM9_ESM.zip › Figure5/5A/Mitosox Flow cytometry summary.xlsx]

## Sheet: Sheet1
	Mean intensity
H9P PLKO.1	6047	5376	7745
H9P shPRODH	5670	5380	7129
H9N-Rset PLKO.1	199953	193776	202237
H9N-Rset shPRODH	346443	412000	408000
H9N-PXGL PLKO.1	173066	175634	173928
H9N-PXGL shPRODH	438000	410000	360362
Normalized to H9P PKO.1	Relative ROS level
H9P PLKO.1	0.946421	0.841402	1.21218
H9P shPRODH	0.887417	0.842028	1.11577
H9N-Rset PLKO.1	31.2948	30.328	31.6523
H9N-Rset shPRODH	54.2221	64.4825	63.8564
H9N-PXGL PLKO.1	27.0867	27.4886	27.2216
H9N-PXGL shPRODH	68.5518	64.1694	56.4006
	P-value
H9P PLKO.1/shPRODH	0.729494
H9N Rset PLKO.1/shPRODH	0.000880981
H9N PXGL PLKO.1/shPRODH	0.000548341
