# Supplementary material for: PRODH safeguards human naive pluripotency by limiting mitochondrial oxidative phosphorylation and reactive oxygen species production
Source: EMBO Rep. 2024 Mar 13;25(4):22. doi: 10.1038/s44319-024-00110-z (PMC11014864; doi:10.1038/s44319-024-00110-z)
Supplement: Supplementary file 9 — Source Data Fig. 5 [file 44319_2024_110_MOESM9_ESM.zip › Figure5/5C/CYTO-ID Flow Cytometry Statistics.xlsx]

## Sheet: Sheet1
Mean CYTO-ID intensity	H9P PLKO.1	H9P shPRODH	H9N Rset PLKO.1	H9N Rset shPRODH	H9N PXGL PLKO.1	H9N PXGL shPRODH
1	347047	300503	157521	206181	150517	252636
2	297010	353742	156363	248598	154559	256303
3	341788	291966	155295	243263	152990	250929
Normalized to H9P PLKO.1	H9P PLKO.1	H9P shPRODH	P-Value
1	1.05609	0.914453	0.625295
2	0.903824	1.07646
3	1.04009	0.888474
Normalized to H9N Rset PLKO.1	H9N Rset PLKO.1	H9N Rset shPRODH	P-Value
1	1.00721	1.31835	0.00464462
2	0.999808	1.58957
3	0.992979	1.55546
Normalized to H9N PXGL PLKO.1	H9N PXGL PLKO.1	H9N PXGL shPRODH	P-Value
1	0.985777	1.65458	8.87599e-07
2	1.01225	1.6786
3	1.00197	1.6434
