# Supplementary material for: PRODH safeguards human naive pluripotency by limiting mitochondrial oxidative phosphorylation and reactive oxygen species production
Source: EMBO Rep. 2024 Mar 13;25(4):22. doi: 10.1038/s44319-024-00110-z (PMC11014864; doi:10.1038/s44319-024-00110-z)
Supplement: Supplementary file 9 — Source Data Fig. 5 [file 44319_2024_110_MOESM9_ESM.zip › Figure5/5E/mitophagosomes analysis.xlsx]

## Sheet: Sheet1
H9P PLKO.1	number of mitochondria	number of mitophagosomes		H9P shPRODH	number of mitochondria	number of mitophagosomes			number of mitophagosomes	P-value
1	4	0		1	15	0			H9P PLKO.1-shPRODH	0.557466
2	22	0		2	8	0
3	16	0		3	6	0
4	7	0		4	4	0
5	13	0		5	15	0
6	7	0		6	20	0
7	13	1		7	17	0
8	9	0		8	13	0
9	7	0		9	7	1
10	7	0		10	7	0
11	33	1		11	28	0
12	28	0		12	29	0
	166				169
H9N Rset PLKO.1	number of mitochondria	number of mitophagosomes		H9N Rset shPRODH	number of mitochondria	number of mitophagosomes			number of mitophagosomes	P-value
1	10	0		1	12	3			H9N Rset PLKO.1-shPRODH	0.0213564
2	21	0		2	10	2
3	5	0		3	6	1
4	13	0		4	52	0
5	14	1		5	11	2
6	20	0		6	5	1
7	20	0		7	46	1
8	4	0		8	53	2
9	17	1		9	4	0
10	5	1		10	30	0
11	14	0		11	11	0
12	13	1		12	7	2
13	90	0		13	10	1
14	77	2		14	22	1
15	26	0		15	12	1
	349			16	5	0
				17	17	1
				18	11	1
					324
H9N PXGL PLKO.1	number of mitochondria	number of mitophagosomes		H9N PXGL shPRODH	number of mitochondria	number of mitophagosomes			number of mitophagosomes	P-value
1	16	1		1	19	0			H9N PXGL PLKO.1-shPRODH	0.0011674
2	7	0		2	8	2
3	10	0		3	30	4
4	6	0		4	33	1
5	9	0		5	20	2
6	18	0		6	5	1
7	4	0		7	21	1
8	5	0		8	13	0
9	7	0		9	9	3
10	8	0		10	4	1
11	24	1		11	1	1
12	7	0		12	7	0
13	22	0		13	13	1
14	13	0		14	9	0
15	28	0		15	9	1
	184			16	19	1
				17	12	1
					232
