# Supplementary material for: PRODH safeguards human naive pluripotency by limiting mitochondrial oxidative phosphorylation and reactive oxygen species production
Source: EMBO Rep. 2024 Mar 13;25(4):22. doi: 10.1038/s44319-024-00110-z (PMC11014864; doi:10.1038/s44319-024-00110-z)
Supplement: Supplementary file 9 — Source Data Fig. 5 [file 44319_2024_110_MOESM9_ESM.zip › Figure5/5F/WB quantitation.xlsx]

## Sheet: Sheet1
Quantify the protein bands using Image J
1	H9N Rset-PLKO.1	H9N Rset-shPRODH	H9N Rset-shPRODH+Mito Q		H9N PXGL-PLKO.1	H9N PXGL-shPRODH	H9N PXGL-shPRODH+Mito Q
PRODH	56274.3	10057.2	11959.1		59222.8	22458.5	27162.3
NANOG	45847.6	29225.4	38466.1		49380.2	40698.5	50786.9
SOX2	44409.2	32744.6	40782.9		49662.4	35616.2	43064.8
Tubulin	46510.9	47359.2	47031.2		54185.7	51949.7	51844.2
2	H9N Rset-PLKO.1	H9N Rset-shPRODH	H9N Rset-shPRODH+Mito Q		H9N PXGL-PLKO.1	H9N PXGL-shPRODH	H9N PXGL-shPRODH+Mito Q
PRODH	88620.4	12533.7	21578.8		91255.8	10358.7	13130.8
NANOG	59243	53822.8	79871.4		64901.9	51939.1	71889
SOX2	70081.6	59220	87785.2		72413.3	53834.3	75070.3
Tubulin	72606.2	74901.2	82811.4		70210.5	70062.6	64781.3
3	H9N Rset-PLKO.1	H9N Rset-shPRODH	H9N Rset-shPRODH+Mito Q		H9N PXGL-PLKO.1	H9N PXGL-shPRODH	H9N PXGL-shPRODH+Mito Q
PRODH	80245.9	12584	16409		84562.9	13787.8	11387.4
NANOG	45075.2	33625.7	55317.7		59806.6	35584.1	58462.1
SOX2	52806.3	43096.8	59178.6		67149.9	44272.7	71922.4
Tubulin	53516.3	57453	60050.8		63902.8	66756.3	70004
Relative expression level compared to Tubulin
1	H9N Rset-PLKO.1	H9N Rset-shPRODH	H9N Rset-shPRODH+Mito Q		H9N PXGL-PLKO.1	H9N PXGL-shPRODH	H9N PXGL-shPRODH+Mito Q
PRODH	1.20992	0.21236	0.25428		1.09296	0.432311	0.523922
NANOG	0.985739	0.6171	0.817884		0.911315	0.783421	0.979606
SOX2	0.954811	0.691408	0.867145		0.916523	0.68559	0.830657
2	H9N Rset-PLKO.1	H9N Rset-shPRODH	H9N Rset-shPRODH+Mito Q		H9N PXGL-PLKO.1	H9N PXGL-shPRODH	H9N PXGL-shPRODH+Mito Q
PRODH	1.22056	0.167336	0.260578		1.29975	0.147849	0.202694
NANOG	0.81595	0.718584	0.964498		0.924391	0.741324	1.10972
SOX2	0.965229	0.790641	1.06006		1.03137	0.768375	1.15883
3	H9N Rset-PLKO.1	H9N Rset-shPRODH	H9N Rset-shPRODH+Mito Q		H9N PXGL-PLKO.1	H9N PXGL-shPRODH	H9N PXGL-shPRODH+Mito Q
PRODH	1.49947	0.219032	0.273252		1.3233	0.206538	0.162668
NANOG	0.84227	0.585273	0.921183		0.9359	0.533044	0.835125
SOX2	0.986732	0.750123	0.985476		1.05081	0.663198	1.0274
Relative expression level compared to average H9N Rset-PLKO.1/H9N PXGL-PLKO.1
PRODH	NANOG	SOX2			PRODH	NANOG	SOX2
1.30998	0.88132	0.968924			1.23867	0.923868	0.999571
1	H9N Rset-PLKO.1	H9N Rset-shPRODH	H9N Rset-shPRODH+Mito Q		H9N PXGL-PLKO.1	H9N PXGL-shPRODH	H9N PXGL-shPRODH+Mito Q
PRODH	0.923613	0.162109	0.19411		0.882366	0.349012	0.422971
NANOG	1.11848	0.7002	0.928022		0.986412	0.847979	1.06033
SOX2	0.985435	0.713583	0.894957		0.916917	0.685885	0.831014
2	H9N Rset-PLKO.1	H9N Rset-shPRODH	H9N Rset-shPRODH+Mito Q		H9N PXGL-PLKO.1	H9N PXGL-shPRODH	H9N PXGL-shPRODH+Mito Q
PRODH	0.93174	0.12774	0.198917		1.04931	0.119361	0.163638
NANOG	0.925827	0.81535	1.09438		1.00057	0.802413	1.20117
SOX2	0.996187	0.815999	1.09406		1.03182	0.768705	1.15932
3	H9N Rset-PLKO.1	H9N Rset-shPRODH	H9N Rset-shPRODH+Mito Q		H9N PXGL-PLKO.1	H9N PXGL-shPRODH	H9N PXGL-shPRODH+Mito Q
PRODH	1.14465	0.167202	0.208593		1.06833	0.166742	0.131324
NANOG	0.955692	0.664087	1.04523		1.01302	0.57697	0.903943
SOX2	1.01838	0.774182	1.01708		1.05126	0.663483	1.02784
P-value	NANOG	SOX2
H9N Rset-PLKO.1/shPRODH	0.0220915	0.00175966
H9N Rset-PLKO.1/shPRODH+Mito Q	0.785805	0.974059
H9N PXGL-PLKO.1/shPRODH	0.0376151	0.00507591
H9N PXGL-PLKO.1/shPRODH+Mito Q	0.557068	0.956404
