# Supplementary material for: PRODH safeguards human naive pluripotency by limiting mitochondrial oxidative phosphorylation and reactive oxygen species production
Source: EMBO Rep. 2024 Mar 13;25(4):22. doi: 10.1038/s44319-024-00110-z (PMC11014864; doi:10.1038/s44319-024-00110-z)
Supplement: Supplementary file 9 — Source Data Fig. 5 [file 44319_2024_110_MOESM9_ESM.zip › Figure5/5G/EDU Flow Cytometry-summary.xlsx]

## Sheet: Sheet1
Mean EDU intensity	1	2	3
H9N Rset-PLKO.1	249009	247380	245829
H9N Rset-shPRODH	179152	179134	179429
H9N Rset-shPRODH+Mito Q	254931	239025	250397
H9N PXGL-PLKO.1	280639	278705	287730
H9N PXGL-shPRODH	165159	166760	164286
H9N PXGL-shPRODH+Mito Q	272179	291932	271855
Normalized to H9N Rset-PLKO.1	Relative EDU level
H9N Rset-PLKO.1	1.00648	0.999895	0.993626
H9N Rset-shPRODH	0.724121	0.724049	0.725241
H9N Rset-shPRODH+Mito Q	1.03042	0.966125	1.01209
H9N PXGL-PLKO.1	1.13433	1.12651	1.16299
H9N PXGL-shPRODH	0.667563	0.674034	0.664034
H9N PXGL-shPRODH+Mito Q	1.10013	1.17997	1.09882
	P-value
H9N Rset PLKO.1/shPRODH	2.01451e-07
H9N Rset PLKO.1/shPRODH+Mito Q	0.889746
H9N PXGL PLKO.1/shPRODH	2.07043e-06
H9N PXGL PLKO.1/shPRODH+Mito Q	0.633423
