# Supplementary material for: PRODH safeguards human naive pluripotency by limiting mitochondrial oxidative phosphorylation and reactive oxygen species production
Source: EMBO Rep. 2024 Mar 13;25(4):22. doi: 10.1038/s44319-024-00110-z (PMC11014864; doi:10.1038/s44319-024-00110-z)
Supplement: Supplementary file 10 — Source Data Fig. 6 [file 44319_2024_110_MOESM10_ESM.zip]

Archive with 16 entries (9 files):
- Figure6/6A/
- Figure6/6A/mtDNA_Copy_Number_Calculation.xls
- Figure6/6B/
- Figure6/6B/western-6B.tif
- Figure6/6C/
- Figure6/6C/Relative protein-mtDNA Quantitation.xlsx
- Figure6/6D/
- Figure6/6D/Mitosox Flow cytometry-MG132-summary.xlsx
- Figure6/6E/
- Figure6/6E/qRT-PCR.xlsx
- Figure6/6F/
- Figure6/6F/Rset-protein degradation ratio quantitation.xlsx
- Figure6/6F/western-6E.tif
- Figure6/6G/
- Figure6/6G/PXGL-protein degradation ratio quantitation.xlsx
- Figure6/6G/western-6F.tif
