# Supplementary material for: PRODH safeguards human naive pluripotency by limiting mitochondrial oxidative phosphorylation and reactive oxygen species production
Source: EMBO Rep. 2024 Mar 13;25(4):22. doi: 10.1038/s44319-024-00110-z (PMC11014864; doi:10.1038/s44319-024-00110-z)
Supplement: Supplementary file 10 — Source Data Fig. 6 [file 44319_2024_110_MOESM10_ESM.zip › Figure6/6A/mtDNA_Copy_Number_Calculation.xls]

## Sheet: Sheet1
Copy Number of mtDNA	1	2	3		Relative	1	2	3
H9P PLKO.1	187	193	201		H9P PLKO.1	0.965576	0.996557	1.03787
H9P shPRODH	186	173	172		H9P shPRODH	0.960413	0.893287	0.888124
H9N Rset PLKO.1	246	253	282		H9N Rset PLKO.1	1.27001	1.30614	1.45586
H9N Rset shPRODH	201	212	211		H9N Rset shPRODH	1.03769	1.09448	1.08931
H9N PXGL PLKO.1	327	307	298		H9N PXGL PLKO.1	1.68818	1.58492	1.53846
H9N PXGL shPRODH	235	236	246		H9N PXGL shPRODH	1.21322	1.21838	1.27001
	P-value
H9P PLKO.1/shPRODH	0.051467
H9N Rset PLKO.1/shPRODH	0.0106205
H9N PXGL PLKO.1/shPRODH	0.00150232
