# Supplementary material for: PRODH safeguards human naive pluripotency by limiting mitochondrial oxidative phosphorylation and reactive oxygen species production
Source: EMBO Rep. 2024 Mar 13;25(4):22. doi: 10.1038/s44319-024-00110-z (PMC11014864; doi:10.1038/s44319-024-00110-z)
Supplement: Supplementary file 10 — Source Data Fig. 6 [file 44319_2024_110_MOESM10_ESM.zip › Figure6/6C/Relative protein-mtDNA Quantitation.xlsx]

## Sheet: Sheet1
WB quantitation	NDUFA10			SDHA			SDHB			UQCRFS1			COX4I1
Primed-PLKO.1	9139.87	11337.5	13003.9	31572.9	35271.2	36561.8	29768.1	28524.3	27437.4	2991.62	4640.35	7526.32	47946.6	50032.4	53575.5
Primed-shPRODH	22806.8	26615.1	29889.2	56461.3	58006.1	58492.3	61835.4	62150.2	59845.1	15044.9	20491.9	30640	50306.7	52076.3	55347.7
Rset-PLKO.1	34130.6	38860.5	43031.3	57248	59209.4	59331.3	53061.7	53075.7	50685.8	33397.4	42312.1	52885.6	62526.8	63632.1	66922.9
Rset-shPRODH	55139	58814.3	62398.1	68532.2	70729.6	70820.9	70517.2	71219.2	68770.9	63983	71000	83650.5	60614.1	62746.1	66657
PXGL-PLKO.1	45609.1	51108.4	55397.4	61738.7	64760.2	64215.6	51143.6	52627.6	47724.7	29216.9	38156.9	50691.4	63117.7	65037.1	68162.4
PXGL-shPRODH	71525.1	75335.6	79240.1	66704.3	69222.6	69000.5	64263.1	66854	62068.4	52732.1	62382.2	75774.9	74913.7	76571.9	79775.2
Relative mtDNA copy number	H9P PLKO.1	H9P shPRODH	H9N RSET PLKO.1	H9N RSET shPRODH	H9N PLKO.1 PXGL	H9N shPRODH PXGL
	0.965576	0.960413	1.27001	1.03769	1.68818	1.21322
	0.996557	0.893287	1.30614	1.09448	1.58492	1.21838
	1.03787	0.888124	1.45586	1.08931	1.53846	1.27001
Normalized to mtDNA
	NDUFA10	11160.4		SDHA	34468.6		SDHB	28576.6		UQCRFS1	5052.76		COX4I1	50518.1
Primed-PLKO.1	9139.87	11337.5	13003.9	31572.9	35271.2	36561.8	29768.1	28524.3	27437.4	2991.62	4640.35	7526.32	47946.6	50032.4	53575.5
Primed-shPRODH	25062.4	29247.3	32845.3	62045.4	63743	64277.2	67951	68297	65763.9	16532.8	22518.6	33670.3	55282.1	57226.7	60821.7
Rset-PLKO.1	25470.6	29000.4	32112.9	42722.4	44186.1	44277.1	39598.3	39608.7	37825.3	24923.4	31576.2	39466.9	46661.8	47486.6	49942.5
Rset-shPRODH	51531.8	54966.6	58316	64048.7	66102.4	66187.7	65903.9	66560	64271.9	59797.2	66355.1	78178	56648.7	58641.2	62296.2
PXGL-PLKO.1	28505.7	31942.7	34623.4	38586.7	40475.1	40134.7	31964.8	32892.2	29828	18260.6	23848.1	31682.1	39448.5	40648.2	42601.5
PXGL-shPRODH	58150.5	61248.5	64422.9	54231.2	56278.5	56097.9	52246.4	54352.8	50462.1	42871.7	50717.2	61605.6	60905.5	62253.6	64857.9
Normalized to Primed-PLKO.1
	NDUFA10			SDHA			SDHB			UQCRFS1			COX4I1
Primed-PLKO.1	0.818952	1.01587	1.16518	0.915989	1.02328	1.06073	1.0417	0.998169	0.960134	0.592076	0.918378	1.48955	0.949096	0.990385	1.06052
Primed-shPRODH	2.24565	2.62062	2.94301	1.80005	1.8493	1.8648	2.37786	2.38996	2.30132	3.27204	4.4567	6.66374	1.0943	1.13279	1.20396
Rset-PLKO.1	2.28222	2.5985	2.87739	1.23946	1.28192	1.28456	1.38569	1.38606	1.32365	4.93263	6.2493	7.81095	0.923664	0.939992	0.988605
Rset-shPRODH	4.61736	4.92513	5.22524	1.85818	1.91776	1.92023	2.30622	2.32918	2.24911	11.8346	13.1324	15.4723	1.12135	1.1608	1.23315
PXGL-PLKO.1	2.55417	2.86214	3.10233	1.11947	1.17426	1.16438	1.11856	1.15102	1.04379	3.61398	4.71981	6.27025	0.780879	0.804626	0.843291
PXGL-shPRODH	5.21041	5.48799	5.77242	1.57335	1.63275	1.62751	1.82829	1.90201	1.76586	8.4848	10.0375	12.1925	1.20562	1.2323	1.28385
P-value	Primed-PLKO.1/shPRODH	Rset-PLKO.1/shPRODH	PXGL-PLKO.1/shPRODH
NDUFA10	0.0365732	0.000682177	0.000307059
SDHA	6.09404e-05	1.4721e-05	5.52963e-05
SDHB	3.0987e-06	7.92042e-06	0.0001355
UQCRFS1	0.00685744	0.00492391	0.0153417
COX4I1	0.0347334	0.00439427	0.000124182

## Sheet: mtDNA
H9P PLKO.1	H9P shPRODH	H9N RSET PLKO.1	H9N RSET shPRODH	H9N PLKO.1 PXGL	H9N shPRODH PXGL
0.965576	0.960413	1.27001	1.03769	1.68818	1.21322
0.996557	0.893287	1.30614	1.09448	1.58492	1.21838
1.03787	0.888124	1.45586	1.08931	1.53846	1.27001
1	0.913941	1.344	1.07383	1.60386	1.23387
