# Supplementary material for: PRODH safeguards human naive pluripotency by limiting mitochondrial oxidative phosphorylation and reactive oxygen species production
Source: EMBO Rep. 2024 Mar 13;25(4):22. doi: 10.1038/s44319-024-00110-z (PMC11014864; doi:10.1038/s44319-024-00110-z)
Supplement: Supplementary file 10 — Source Data Fig. 6 [file 44319_2024_110_MOESM10_ESM.zip › Figure6/6D/Mitosox Flow cytometry-MG132-summary.xlsx]

## Sheet: Sheet1
	Mean intensity
H9N-Rset PLKO.1	377456	380170	376954
H9N-Rset PLKO.1+MG132	723000	716000	707000
H9N-Rset shPRODH	600000	600000	595000
H9N-PXGL PLKO.1	369244	367126	365904
H9N-PXGL PLKO.1+MG132	738000	712000	681000
H9N-PXGL shPRODH	555000	598000	593000
	Normalized to H9N-Rset PLKO.1
H9N-Rset PLKO.1	0.99805	1.00523	0.996723
H9N-Rset PLKO.1+MG132	1.91172	1.89321	1.86941
H9N-Rset shPRODH	1.58649	1.58649	1.57327
H9N-PXGL PLKO.1	1.00495	0.999187	0.995861
H9N-PXGL PLKO.1+MG132	2.00858	1.93781	1.85344
H9N-PXGL shPRODH	1.51051	1.62754	1.61394
	P-value
H9N Rset PLKO.1/shPRODH	3.63997e-08
H9N Rset PLKO.1/PLKO.1+MG132	2.33599e-07
H9N PXGL PLKO.1/shPRODH	9.46131e-05
H9N PXGL PLKO.1/PLKO.1+MG132	3.17075e-05
