# Supplementary material for: PRODH safeguards human naive pluripotency by limiting mitochondrial oxidative phosphorylation and reactive oxygen species production
Source: EMBO Rep. 2024 Mar 13;25(4):22. doi: 10.1038/s44319-024-00110-z (PMC11014864; doi:10.1038/s44319-024-00110-z)
Supplement: Supplementary file 10 — Source Data Fig. 6 [file 44319_2024_110_MOESM10_ESM.zip › Figure6/6E/qRT-PCR.xlsx]

## Sheet: Sheet1
		Primed-PLKO.1			Primed-shPRODH			Rset-PLKO.1			Rset-shPRODH			PXGL-PLKO.1			PXGL-shPRODH
NDUFA10	1	0.97	1.03	1.02	1.03	1.11	1.32	1.35	1.14	1.18	1.12	1.17	0.79	0.77	0.76	0.68	0.64	0.64
SDHA	0.93	1.06	1.01	0.82	0.98	0.94	1.1	1.24	1.1	1.23	1.05	1	0.87	0.84	0.77	1.03	0.88	0.91
SDHB	0.99	0.99	1.02	1.25	1.27	1.13	1.31	1.35	1.32	1.16	1.22	1.19	1.69	1.71	1.79	1.41	1.42	1.33
UQCRFS1	0.99	0.98	1.02	1.33	1.33	1.49	1.62	1.61	1.65	1.29	1.34	1.41	1.86	1.89	1.93	1.51	1.44	1.5
COX4I1	1.02	0.99	0.99	0.91	1	0.81	0.81	0.76	0.78	0.97	0.94	0.89	0.78	0.75	0.73	1.24	1.17	1.12
P-value	H9P-PLKO.1/shPRODH	H9P Rset-PLKO.1/shPRODH	H9P PXGL-PLKO.1/shPRODH
NDUFA10	0.184849	0.171647	0.00168533
SDHA	0.22963	0.559971	0.106398
SDHB	0.00845261	0.00291877	0.00119378
UQCRFS1	0.00210888	0.00160428	0.000162015
COX4I1	0.169579	0.0054809	0.000358692
