# Supplementary material for: PRODH safeguards human naive pluripotency by limiting mitochondrial oxidative phosphorylation and reactive oxygen species production
Source: EMBO Rep. 2024 Mar 13;25(4):22. doi: 10.1038/s44319-024-00110-z (PMC11014864; doi:10.1038/s44319-024-00110-z)
Supplement: Supplementary file 10 — Source Data Fig. 6 [file 44319_2024_110_MOESM10_ESM.zip › Figure6/6F/Rset-protein degradation ratio quantitation.xlsx]

## Sheet: Rset
1	WB quantitation	NDUFA10-1	Normalized to Tubulin	Protein degradation ratio((X-CHX)/X)	2	WB quantitation	NDUFA10-2	Normalized to Tubulin	Protein degradation ratio	3	WB quantitation	NDUFA10-3	Normalized to Tubulin	Protein degradation ratio
	PLKO.1	40191.2	0.510533	PLKO.1		PLKO.1	42141.6	0.535308	PLKO.1		PLKO.1	52607.7	0.668254	PLKO.1
	PLKO.1+CHX	16928.6	0.225903	0.557515		PLKO.1+CHX	19228.3	0.256591	0.520666		PLKO.1+CHX	27370.4	0.365243	0.453436
	shPRODH	67266.3	0.985563	shPRODH		shPRODH	64548.4	0.945741	shPRODH		shPRODH	65078.8	0.953513	shPRODH
	shPRODH+CHX	69299.5	0.893629	0.0932805		shPRODH+CHX	67293.6	0.867762	0.0824522		shPRODH+CHX	72587	0.936022	0.0183432
	PLKO.1+MG132	52937.6	0.786961	PLKO.1+MG132		PLKO.1+MG132	52886.1	0.786197	PLKO.1+MG132		PLKO.1+MG132	60723.7	0.902709	PLKO.1+MG132
	PLKO.1+MG132+CHX	38090.9	0.567676	0.278648		PLKO.1+MG132+CHX	41112	0.612699	0.22068		PLKO.1+MG132+CHX	51898.5	0.773452	0.143188
	shPRODH+MG132	68217.8	0.970711	shPRODH+MG132		shPRODH+MG132	67109.8	0.954944	shPRODH+MG132		shPRODH+MG132	71483.5	1.01718	shPRODH+MG132
	shPRODH+MG132+CHX	60161.3	0.868889	0.104895		shPRODH+MG132+CHX	60067	0.867527	0.0915414		shPRODH+MG132+CHX	67893.9	0.980568	0.0359948
1	WB quantitation	SDHA-1	Normalized to Tubulin	Protein degradation ratio	2	WB quantitation	SDHA-2	Normalized to Tubulin	Protein degradation ratio	3	WB quantitation	SDHA-3	Normalized to Tubulin	Protein degradation ratio
	PLKO.1	26084.8	0.331345	PLKO.1		PLKO.1	47220.8	0.599827	PLKO.1		PLKO.1	25833.4	0.328151	PLKO.1
	PLKO.1+CHX	8330.58	0.111167	0.664497		PLKO.1+CHX	16599.4	0.22151	0.630709		PLKO.1+CHX	8249.12	0.11008	0.664544
	shPRODH	66739.8	0.97785	shPRODH		shPRODH	70161.4	1.02798	shPRODH		shPRODH	66355.8	0.972223	shPRODH
	shPRODH+CHX	73684	0.950169	0.0283079		shPRODH+CHX	77057.5	0.993669	0.0333781		shPRODH+CHX	73067.4	0.942217	0.0308627
	PLKO.1+MG132	39122.5	0.581589	PLKO.1+MG132		PLKO.1+MG132	59433.7	0.883531	PLKO.1+MG132		PLKO.1+MG132	38695.6	0.575243	PLKO.1+MG132
	PLKO.1+MG132+CHX	25579.5	0.381216	0.344526		PLKO.1+MG132+CHX	45628.8	0.680013	0.230346		PLKO.1+MG132+CHX	25124.1	0.374429	0.349094
	shPRODH+MG132	70372.7	1.00137	shPRODH+MG132		shPRODH+MG132	76733.1	1.09188	shPRODH+MG132		shPRODH+MG132	69909.1	0.994777	shPRODH+MG132
	shPRODH+MG132+CHX	52464.9	0.757732	0.243307		shPRODH+MG132+CHX	71262.6	1.02922	0.0573877		shPRODH+MG132+CHX	52125.6	0.752831	0.243217
1	WB quantitation	SDHB-1	Normalized to Tubulin	Protein degradation ratio	2	WB quantitation	SDHB-2	Normalized to Tubulin	Protein degradation ratio	3	WB quantitation	SDHB-3	Normalized to Tubulin	Protein degradation ratio
	PLKO.1	62245.1	0.790674	PLKO.1		PLKO.1	66236.9	0.841381	PLKO.1		PLKO.1	61249.6	0.778028	PLKO.1
	PLKO.1+CHX	32960.1	0.439834	0.443722		PLKO.1+CHX	41571.2	0.554746	0.340672		PLKO.1+CHX	33137	0.442196	0.431646
	shPRODH	67384.2	0.98729	shPRODH		shPRODH	66066.6	0.967985	shPRODH		shPRODH	65143.5	0.95446	shPRODH
	shPRODH+CHX	67195.9	0.866503	0.122342		shPRODH+CHX	67239.8	0.867069	0.104254		shPRODH+CHX	64632.3	0.833445	0.126789
	PLKO.1+MG132	41432.9	0.615935	PLKO.1+MG132		PLKO.1+MG132	50106.3	0.744873	PLKO.1+MG132		PLKO.1+MG132	41489.6	0.616778	PLKO.1+MG132
	PLKO.1+MG132+CHX	37841.7	0.563961	0.0843828		PLKO.1+MG132+CHX	46769.7	0.697017	0.0642467		PLKO.1+MG132+CHX	37786.5	0.563139	0.0869662
	shPRODH+MG132	66114.9	0.940787	shPRODH+MG132		shPRODH+MG132	66934.8	0.952454	shPRODH+MG132		shPRODH+MG132	63655.1	0.905786	shPRODH+MG132
	shPRODH+MG132+CHX	63289.1	0.914062	0.0284069		shPRODH+MG132+CHX	67077.4	0.968776	-0.0171367		shPRODH+MG132+CHX	61809.5	0.892693	0.0144546
1	WB quantitation	CIII-R-1	Normalized to Tubulin	Protein degradation ratio	2	WB quantitation	CIII-R-2	Normalized to Tubulin	Protein degradation ratio	3	WB quantitation	CIII-R-3	Normalized to Tubulin	Protein degradation ratio
	PLKO.1	62414.7	0.792829	PLKO.1		PLKO.1	66159.3	0.840394	PLKO.1		PLKO.1	72306	0.918474	PLKO.1
	PLKO.1+CHX	20482.2	0.273324	0.655255		PLKO.1+CHX	25871	0.345235	0.589198		PLKO.1+CHX	32442.1	0.432923	0.52865
	shPRODH	67028.4	0.982077	shPRODH		shPRODH	66512.1	0.974513	shPRODH		shPRODH	68111.9	0.997952	shPRODH
	shPRODH+CHX	66168	0.853248	0.13118		shPRODH+CHX	68717.3	0.886122	0.0907029		shPRODH+CHX	73652.1	0.949757	0.0482946
	PLKO.1+MG132	50468.1	0.750251	PLKO.1+MG132		PLKO.1+MG132	56113.1	0.834169	PLKO.1+MG132		PLKO.1+MG132	63254.8	0.940335	PLKO.1+MG132
	PLKO.1+MG132+CHX	42789.2	0.637695	0.150025		PLKO.1+MG132+CHX	49324.3	0.735089	0.118777		PLKO.1+MG132+CHX	56793.2	0.846398	0.0998976
	shPRODH+MG132	63147.7	0.898565	shPRODH+MG132		shPRODH+MG132	68237.9	0.970997	shPRODH+MG132		shPRODH+MG132	75663.7	1.07666	shPRODH+MG132
	shPRODH+MG132+CHX	58016.6	0.837913	0.0674981		shPRODH+MG132+CHX	62881.4	0.908174	0.0647002		shPRODH+MG132+CHX	69430.3	1.00276	0.0686432
1	WB quantitation	COX IV-1	Normalized to Tubulin	Protein degradation ratio	2	WB quantitation	COX IV-2	Normalized to Tubulin	Protein degradation ratio	3	WB quantitation	COX IV-3	Normalized to Tubulin	Protein degradation ratio
	PLKO.1	56420.3	0.716684	PLKO.1		PLKO.1	54178.2	0.688203	PLKO.1		PLKO.1	50880.1	0.646309	PLKO.1
	PLKO.1+CHX	11965.1	0.159668	0.777213		PLKO.1+CHX	11395.2	0.152062	0.779044		PLKO.1+CHX	10838.9	0.144639	0.776208
	shPRODH	62032.4	0.908878	shPRODH		shPRODH	60292.6	0.883387	shPRODH		shPRODH	57334.2	0.840042	shPRODH
	shPRODH+CHX	44567.9	0.574711	0.36767		shPRODH+CHX	42011.7	0.541748	0.386737		shPRODH+CHX	38856	0.501055	0.403536
	PLKO.1+MG132	47046.3	0.699383	PLKO.1+MG132		PLKO.1+MG132	44710.3	0.664656	PLKO.1+MG132		PLKO.1+MG132	40963.8	0.608962	PLKO.1+MG132
	PLKO.1+MG132+CHX	50210.6	0.748296	-0.0699379		PLKO.1+MG132+CHX	47495.6	0.707835	-0.0649638		PLKO.1+MG132+CHX	43911.1	0.654414	-0.0746391
	shPRODH+MG132	60800.5	0.865165	shPRODH+MG132		shPRODH+MG132	58407.9	0.831121	shPRODH+MG132		shPRODH+MG132	54997.2	0.782587	shPRODH+MG132
	shPRODH+MG132+CHX	63052	0.910638	-0.0525596		shPRODH+MG132+CHX	60372	0.871931	-0.0491029		shPRODH+MG132+CHX	56894	0.821701	-0.0499803
	WB quantitation	TUBULIN
	PLKO.1	78724.1
	PLKO.1+CHX	74937.4
	shPRODH	68251.7
	shPRODH+CHX	77548.4
	PLKO.1+MG132	67268.3
	PLKO.1+MG132+CHX	67099.8
	shPRODH+MG132	70276.1
	shPRODH+MG132+CHX	69239.4

## Sheet: Rset-summary
Protein degradation ratio	PLKO.1			shPRODH			PLKO.1+MG132			shPRODH+MG132
NDUFA10	0.557515	0.520666	0.453436	0.093281	0.082452	0.018343	0.278648	0.22068	0.143188	0.104895	0.091541	0.035995
SDHA	0.664497	0.664544	0.630709	0.028308	0.030863	0.033378	0.344526	0.349094	0.230346	0.243307	0.243217	0.057388
SDHB	0.443722	0.340672	0.431646	0.122342	0.104254	0.126789	0.084383	0.064247	0.086966	0.028407	-0.01714	0.014455
UQCRFS1	0.655255	0.589198	0.52865	0.13118	0.090703	0.048295	0.150025	0.118777	0.099898	0.067498	0.0647	0.068643
COX IV	0.777213	0.779044	0.776208	0.36767	0.386737	0.403536	-0.06994	-0.06496	-0.07464	-0.05256	-0.0491	-0.04998
NDUFA10
Bonferroni's multiple comparisons test	Mean Diff.	95.00% CI of diff.	Below threshold?	Summary	Adjusted P Value
PLKO.1 vs. shPRODH	0.4458	0.3012 to 0.5905	Yes	****	<0.0001
PLKO.1 vs. PLKO.1+MG132	0.2964	0.1517 to 0.4411	Yes	***	0.0006
shPRODH vs. shPRODH+MG132	-0.01279	-0.1575 to 0.1319	No	ns	>0.9999
SDHA
Bonferroni's multiple comparisons test	Mean Diff.	95.00% CI of diff.	Below threshold?	Summary	Adjusted P Value
PLKO.1 vs. shPRODH	0.6224	0.4404 to 0.8044	Yes	****	<0.0001
PLKO.1 vs. PLKO.1+MG132	0.3453	0.1632 to 0.5273	Yes	**	0.001
shPRODH vs. shPRODH+MG132	-0.1505	-0.3325 to 0.03159	No	ns	0.124
SDHB
Bonferroni's multiple comparisons test	Mean Diff.	95.00% CI of diff.	Below threshold?	Summary	Adjusted P Value
PLKO.1 vs. shPRODH	0.2876	0.1976 to 0.3775	Yes	****	<0.0001
PLKO.1 vs. PLKO.1+MG132	0.3268	0.2368 to 0.4168	Yes	****	<0.0001
shPRODH vs. shPRODH+MG132	0.1092	0.01922 to 0.1992	Yes	*	0.0174
UQCRFS1
Bonferroni's multiple comparisons test	Mean Diff.	95.00% CI of diff.	Below threshold?	Summary	Adjusted P Value
PLKO.1 vs. shPRODH	0.501	0.3876 to 0.6144	Yes	****	<0.0001	A-B
PLKO.1 vs. PLKO.1+MG132	0.4681	0.3548 to 0.5815	Yes	****	<0.0001	A-C
shPRODH vs. shPRODH+MG132	0.02311	-0.09026 to 0.1365	No	ns	>0.9999	B-D
COX IV
Bonferroni's multiple comparisons test	Mean Diff.	95.00% CI of diff.	Below threshold?	Summary	Adjusted P Value
PLKO.1 vs. shPRODH	0.3915	0.3649 to 0.4181	Yes	****	<0.0001	A-B
PLKO.1 vs. PLKO.1+MG132	0.8473	0.8207 to 0.8739	Yes	****	<0.0001	A-C
shPRODH vs. shPRODH+MG132	0.4365	0.4099 to 0.4631	Yes	****	<0.0001	B-D
