# Supplementary material for: PRODH safeguards human naive pluripotency by limiting mitochondrial oxidative phosphorylation and reactive oxygen species production
Source: EMBO Rep. 2024 Mar 13;25(4):22. doi: 10.1038/s44319-024-00110-z (PMC11014864; doi:10.1038/s44319-024-00110-z)
Supplement: Supplementary file 10 — Source Data Fig. 6 [file 44319_2024_110_MOESM10_ESM.zip › Figure6/6G/PXGL-protein degradation ratio quantitation.xlsx]

## Sheet: PXGL
1	WB quantitation	NDUFA10-1	Normalized to Tubulin	Protein degradation ratio((X-CHX)/X)	2	WB quantitation	NDUFA10-2	Normalized to Tubulin	Protein degradation ratio	3	WB quantitation	NDUFA10-3	Normalized to Tubulin	Protein degradation ratio
	PLKO.1	57604.1	0.763003	PLKO.1		PLKO.1	60687.1	0.803839	PLKO.1		PLKO.1	62623	0.829481	PLKO.1
	PLKO.1+CHX	20170.8	0.292032	0.61726		PLKO.1+CHX	23170.5	0.335461	0.582676		PLKO.1+CHX	27244.8	0.394449	0.524462
	shPRODH	64230.5	0.913918	shPRODH		shPRODH	65067.9	0.925834	shPRODH		shPRODH	64127.8	0.912456	shPRODH
	shPRODH+CHX	55961.2	0.704981	0.228617		shPRODH+CHX	59602.6	0.750854	0.188997		shPRODH+CHX	61962.1	0.780578	0.144531
	PLKO.1+MG132	44676.7	0.498158	PLKO.1+MG132		PLKO.1+MG132	49824.1	0.555554	PLKO.1+MG132		PLKO.1+MG132	54433.5	0.606949	PLKO.1+MG132
	PLKO.1+MG132+CHX	35568.9	0.444569	0.107574		PLKO.1+MG132+CHX	40663.9	0.508251	0.0851453		PLKO.1+MG132+CHX	46189.2	0.577311	0.0488316
	shPRODH+MG132	59263.1	0.788051	shPRODH+MG132		shPRODH+MG132	62095.8	0.825719	shPRODH+MG132		shPRODH+MG132	64223.8	0.854016	shPRODH+MG132
	shPRODH+MG132+CHX	54866	0.81393	-0.0328393		shPRODH+MG132+CHX	58704	0.870866	-0.0546764		shPRODH+MG132+CHX	62117.3	0.921502	-0.0790214
1	WB quantitation	SDHA-1	Normalized to Tubulin	Protein degradation ratio	2	WB quantitation	SDHA-2	Normalized to Tubulin	Protein degradation ratio	3	WB quantitation	SDHA-3	Normalized to Tubulin	Protein degradation ratio
	PLKO.1	40327	0.534156	PLKO.1		PLKO.1	46077.9	0.610331	PLKO.1		PLKO.1	46266	0.612822	PLKO.1
	PLKO.1+CHX	14224.7	0.205945	0.614448		PLKO.1+CHX	17849.7	0.258427	0.576579		PLKO.1+CHX	18002.4	0.260638	0.574692
	shPRODH	60172.9	0.856184	shPRODH		shPRODH	61425.6	0.874008	shPRODH		shPRODH	61677.4	0.877591	shPRODH
	shPRODH+CHX	66722.7	0.840551	0.018259		shPRODH+CHX	64580.1	0.813559	0.069163		shPRODH+CHX	64167.6	0.808362	0.0788855
	PLKO.1+MG132	47093.7	0.525109	PLKO.1+MG132		PLKO.1+MG132	55686	0.620915	PLKO.1+MG132		PLKO.1+MG132	56182.1	0.626447	PLKO.1+MG132
	PLKO.1+MG132+CHX	30484.4	0.381019	0.274399		PLKO.1+MG132+CHX	39445.1	0.493017	0.205983		PLKO.1+MG132+CHX	39308.8	0.491314	0.215713
	shPRODH+MG132	57893	0.769833	shPRODH+MG132		shPRODH+MG132	64600	0.859018	shPRODH+MG132		shPRODH+MG132	64559.1	0.858475	shPRODH+MG132
	shPRODH+MG132+CHX	53134	0.788236	-0.0239056		shPRODH+MG132+CHX	59161.5	0.877653	-0.0216925		shPRODH+MG132+CHX	58948.1	0.874487	-0.0186515
1	WB quantitation	SDHB-1	Normalized to Tubulin	Protein degradation ratio	2	WB quantitation	SDHB-2	Normalized to Tubulin	Protein degradation ratio	3	WB quantitation	SDHB-3	Normalized to Tubulin	Protein degradation ratio
	PLKO.1	45684.3	0.605117	PLKO.1		PLKO.1	65534.2	0.868041	PLKO.1		PLKO.1	68138.6	0.902539	PLKO.1
	PLKO.1+CHX	26486	0.383464	0.366298		PLKO.1+CHX	40484.5	0.586133	0.324763		PLKO.1+CHX	44886.8	0.649869	0.279954
	shPRODH	61773.2	0.878954	shPRODH		shPRODH	68893.3	0.980263	shPRODH		shPRODH	66415.6	0.945009	shPRODH
	shPRODH+CHX	64362.6	0.810819	0.0775185		shPRODH+CHX	71746.9	0.903845	0.0779575		shPRODH+CHX	69389.2	0.874143	0.0749897
	PLKO.1+MG132	41570.3	0.463521	PLKO.1+MG132		PLKO.1+MG132	59141.2	0.659441	PLKO.1+MG132		PLKO.1+MG132	62357.4	0.695303	PLKO.1+MG132
	PLKO.1+MG132+CHX	32640.2	0.407964	0.119859		PLKO.1+MG132+CHX	48616.7	0.607651	0.0785365		PLKO.1+MG132+CHX	52949.7	0.661809	0.0481721
	shPRODH+MG132	62242.8	0.827673	shPRODH+MG132		shPRODH+MG132	72121.3	0.959033	shPRODH+MG132		shPRODH+MG132	72174.1	0.959736	shPRODH+MG132
	shPRODH+MG132+CHX	59333.5	0.880205	-0.0634691		shPRODH+MG132+CHX	75930.6	1.12642	-0.174538		shPRODH+MG132+CHX	77294.2	1.14665	-0.194755
1	WB quantitation	CIII-R-1	Normalized to Tubulin	Protein degradation ratio	2	WB quantitation	CIII-R-2	Normalized to Tubulin	Protein degradation ratio	3	WB quantitation	CIII-R-3	Normalized to Tubulin	Protein degradation ratio
	PLKO.1	43754.4	0.579554	PLKO.1		PLKO.1	52581.3	0.696472	PLKO.1		PLKO.1	50981	0.675276	PLKO.1
	PLKO.1+CHX	12533.9	0.181465	0.686889		PLKO.1+CHX	17932.7	0.259629	0.627223		PLKO.1+CHX	14995.7	0.217106	0.678492
	shPRODH	62113.4	0.883794	shPRODH		shPRODH	63183.4	0.899018	shPRODH		shPRODH	66317.2	0.943609	shPRODH
	shPRODH+CHX	58869.5	0.741619	0.160869		shPRODH+CHX	65332.4	0.823036	0.0845174		shPRODH+CHX	65692.9	0.827578	0.122965
	PLKO.1+MG132	45171.1	0.503671	PLKO.1+MG132		PLKO.1+MG132	55843.9	0.622676	PLKO.1+MG132		PLKO.1+MG132	53198.8	0.593183	PLKO.1+MG132
	PLKO.1+MG132+CHX	34781.4	0.434727	0.136883		PLKO.1+MG132+CHX	46598.5	0.582427	0.0646385		PLKO.1+MG132+CHX	42316.9	0.528912	0.108349
	shPRODH+MG132	64053.1	0.851747	shPRODH+MG132		shPRODH+MG132	67398.1	0.896226	shPRODH+MG132		shPRODH+MG132	69568.5	0.925087	shPRODH+MG132
	shPRODH+MG132+CHX	63009.2	0.934733	-0.0974306		shPRODH+MG132+CHX	68494.6	1.01611	-0.133763		shPRODH+MG132+CHX	69720.9	1.0343	-0.118057
1	WB quantitation	COX IV-1	Normalized to Tubulin	Protein degradation ratio	2	WB quantitation	COX IV-2	Normalized to Tubulin	Protein degradation ratio	3	WB quantitation	COX IV-3	Normalized to Tubulin	Protein degradation ratio
	PLKO.1	67183.4	0.889886	PLKO.1		PLKO.1	66390	0.879378	PLKO.1		PLKO.1	66795	0.884742	PLKO.1
	PLKO.1+CHX	35288.7	0.510909	0.425872		PLKO.1+CHX	34648.5	0.50164	0.429551		PLKO.1+CHX	34848.1	0.50453	0.429744
	shPRODH	70768.1	1.00694	shPRODH		shPRODH	69963.4	0.995489	shPRODH		shPRODH	70419.2	1.00197	shPRODH
	shPRODH+CHX	52150.3	0.656973	0.347555		shPRODH+CHX	51625.1	0.650356	0.346697		shPRODH+CHX	52249	0.658216	0.343081
	PLKO.1+MG132	71880.2	0.801485	PLKO.1+MG132		PLKO.1+MG132	71624	0.798629	PLKO.1+MG132		PLKO.1+MG132	71492.8	0.797165	PLKO.1+MG132
	PLKO.1+MG132+CHX	38547.1	0.481793	0.398874		PLKO.1+MG132+CHX	38485.4	0.481022	0.39769		PLKO.1+MG132+CHX	38452.7	0.480613	0.397097
	shPRODH+MG132	72639.8	0.965928	shPRODH+MG132		shPRODH+MG132	71606.2	0.952184	shPRODH+MG132		shPRODH+MG132	71918.1	0.956332	shPRODH+MG132
	shPRODH+MG132+CHX	72991.3	1.08282	-0.121011		shPRODH+MG132+CHX	70254.7	1.04222	-0.0945575		shPRODH+MG132+CHX	69762.4	1.03492	-0.0821725
	WB quantitation	TUBULIN
	PLKO.1	75496.6
	PLKO.1+CHX	69070.5
	shPRODH	70280.4
	shPRODH+CHX	79379.7
	PLKO.1+MG132	89683.8
	PLKO.1+MG132+CHX	80007.5
	shPRODH+MG132	75202.1
	shPRODH+MG132+CHX	67408.8

## Sheet: PXGL-summary
Protein degradation ratio	PLKO.1			shPRODH			PLKO.1+MG132			shPRODH+MG132
NDUFA10	0.61726	0.582676	0.524462	0.228617	0.188997	0.144531	0.107574	0.085145	0.048832	-0.03284	-0.05468	-0.07902
SDHA	0.614448	0.576579	0.574692	0.018259	0.069163	0.078885	0.274399	0.205983	0.215713	-0.02391	-0.02169	-0.01865
SDHB	0.366298	0.324763	0.279954	0.077518	0.077957	0.07499	0.119859	0.078537	0.048172	-0.06347	-0.17454	-0.19476
UQCRFS1	0.686889	0.627223	0.678492	0.160869	0.084517	0.122965	0.136883	0.064639	0.108349	-0.09743	-0.13376	-0.11806
COX IV	0.425872	0.429551	0.429744	0.347555	0.346697	0.343081	0.398874	0.39769	0.397097	-0.121011	-0.09456	-0.0821725
NDUFA10
Bonferroni's multiple comparisons test	Mean Diff.	95.00% CI of diff.	Below threshold?	Summary	Adjusted P Value
PLKO.1 vs. shPRODH	0.3874	0.2832 to 0.4916	Yes	****	<0.0001
PLKO.1 vs. PLKO.1+MG132	0.4943	0.3901 to 0.5985	Yes	****	<0.0001
shPRODH vs. shPRODH+MG132	0.2429	0.1387 to 0.3471	Yes	***	0.0002
SDHA
Bonferroni's multiple comparisons test	Mean Diff.	95.00% CI of diff.	Below threshold?	Summary	Adjusted P Value
PLKO.1 vs. shPRODH	0.5331	0.4561 to 0.6101	Yes	****	<0.0001
PLKO.1 vs. PLKO.1+MG132	0.3565	0.2795 to 0.4336	Yes	****	<0.0001
shPRODH vs. shPRODH+MG132	0.07685	-0.0001575 to 0.1539	No	ns	0.0505
SDHB
Bonferroni's multiple comparisons test	Mean Diff.	95.00% CI of diff.	Below threshold?	Summary	Adjusted P Value
PLKO.1 vs. shPRODH	0.2469	0.1186 to 0.3751	Yes	***	0.0009
PLKO.1 vs. PLKO.1+MG132	0.2415	0.1132 to 0.3698	Yes	**	0.0011
shPRODH vs. shPRODH+MG132	0.2211	0.09279 to 0.3494	Yes	**	0.002
UQCRFS1
Bonferroni's multiple comparisons test	Mean Diff.	95.00% CI of diff.	Below threshold?	Summary	Adjusted P Value
PLKO.1 vs. shPRODH	0.5414	0.4499 to 0.6330	Yes	****	<0.0001
PLKO.1 vs. PLKO.1+MG132	0.5609	0.4693 to 0.6525	Yes	****	<0.0001
shPRODH vs. shPRODH+MG132	0.2392	0.1476 to 0.3308	Yes	***	0.0001
COX IV
Bonferroni's multiple comparisons test	Mean Diff.	95.00% CI of diff.	Below threshold?	Summary	Adjusted P Value
PLKO.1 vs. shPRODH	0.08261	0.05404 to 0.1112	Yes	****	<0.0001	A-B
PLKO.1 vs. PLKO.1+MG132	0.0305	0.001926 to 0.05908	Yes	*	0.0356	A-C
shPRODH vs. shPRODH+MG132	0.445	0.4164 to 0.4736	Yes	****	<0.0001	B-D
